# Supplementary material for: Relative effects of location relative to the corpus luteum and lactation on the transcriptome of the bovine oviduct epithelium
Source: BMC Genomics. 2019 Mar 21;20:233. doi: 10.1186/s12864-019-5616-2 (PMC6427878; doi:10.1186/s12864-019-5616-2)
Supplement: Supplementary file 2 — Table S2. Exhaustive lists of up- and down-regulated genes in ipsilateral vs. contralateral ampulla in post-partum lactating (L), non-lactating (NL) cows and heifers (H) on Day 3 of the estrous cycle. Lists of associated Gene Ontology (GO) terms are provided for ipsilateral vs. contralateral ampullas in NL and H. (XLSX 231 kb) [file 12864_2019_5616_MOESM2_ESM.xlsx]

## Sheet: ipsi vs contra in NL
	baseMean	log2FoldChange	lfcSE	stat	pvalue	padj
LOC104968478	42.1990034302562	-1.39106544045474	0.228872863546354	-6.07789590648871	1.21769755875767e-09	6.2906255885421e-06		up in ipsi
DUSP6	68.4314413719159	-1.27162525525525	0.218685919067542	-5.81484743360412	6.06892116548935e-09	1.5676023370459e-05
PLA2G4F	68.5291568524098	-1.16364177962522	0.2165483925822	-5.37358770365156	7.71852357045277e-08	7.249798684538e-05
GM2A	134.606092446034	-1.14431765493819	0.207194066685168	-5.52292675772895	3.33398741254848e-08	3.82741754960566e-05
CAV1	143.599690310993	-1.12772539803606	0.221557027267817	-5.09000058333908	3.58062412990653e-07	0.000284576988539956
GNG11	294.274950304335	-1.12094591402756	0.165068408591675	-6.79079615288718	1.11516402962698e-11	1.15218747541059e-07
TGM2	260.11187205084	-1.03046212059996	0.211535015575258	-4.87135483360842	1.10835582383536e-06	0.000728600966242345
CLCN4	42.9335670582033	-0.989066437064993	0.212989279774553	-4.64373811729826	3.42161224475954e-06	0.00157812658142254
GJB1	84.6548970191648	-0.98596651560596	0.194350081489067	-5.07314691124237	3.91290172300468e-07	0.000288772147157745
SGK1	182.029806470777	-0.970261629666038	0.205919562410059	-4.7118477638074	2.4548074045206e-06	0.00126815350517534
LOC516413	45.7378824280397	-0.965094749075868	0.229281443873341	-4.20921437327044	2.56260166384551e-05	0.00630400009305995
MGC138914	47.0475411940784	-0.955538624291802	0.227917308332113	-4.19247941845392	2.75922121959965e-05	0.00659873648988599
FAM3D	236.295056160238	-0.955046077389626	0.167313668552869	-5.7081174876507	1.14232560753013e-08	1.68607259671448e-05
MESDC1	85.1599003549152	-0.95006700330461	0.211523362200546	-4.49154643449666	7.0707880360438e-06	0.00270575488845943
LPCAT2	55.5872571011549	-0.947373853081973	0.22838075251893	-4.14822108532745	3.35068741237674e-05	0.00744940206020104
LOC104970530	74.0529645260663	-0.926171502627579	0.21446842015063	-4.31845164885857	1.5712763473749e-05	0.00477483153561103
SLC6A9	903.829444784419	-0.923943280564226	0.163840527306113	-5.63928409994657	1.70758603549833e-08	2.20534736484609e-05
ATP13A4	91.7833236917063	-0.887253278343388	0.222641679052956	-3.98511762091208	6.74467080239917e-05	0.0120148170224807
TIPARP	598.238047817553	-0.879570189380695	0.153065358522528	-5.74637003349938	9.11796539708723e-09	1.57011364137842e-05
PODN	575.158669601687	-0.876002251113001	0.227741243509589	-3.84648049520339	0.000119826664959124	0.0176864157479668
ERGIC1	919.805562794981	-0.84618786407217	0.143976028947421	-5.87728297730169	4.17054938152164e-09	1.43633720699605e-05
FMOD	69.6839413046582	-0.844047643299287	0.215463733282273	-3.91735365595621	8.95263612446157e-05	0.014682323244117
TMSB4	456.404427844859	-0.833641296926435	0.174639358471324	-4.77350182813069	1.81049905086428e-06	0.00103922645519609
NOS2	72.3598821459094	-0.816620617566272	0.226568027000904	-3.60430652275139	0.000312987501241947	0.0336852798211646
FZD5	243.774890554926	-0.813412101574635	0.1972602773759	-4.12354738822857	3.73081660501639e-05	0.00786669329857741
CAMK2B	170.07633158127	-0.813354176396538	0.229183099603717	-3.5489273764205	0.000386803744250637	0.0363314207781598
ABCA3	153.928044300255	-0.797636330650469	0.200567268647785	-3.97690179473498	6.98189817085523e-05	0.012226605406996
MMP28	100.210625599986	-0.796772259302566	0.227757832193481	-3.49833088780764	0.000468179893291571	0.039327111036492
KIAA1644	64.5754464124152	-0.79003868864932	0.228782128636765	-3.45323602571971	0.000553904127052283	0.0443638561294898
PHGDH	130.334242877733	-0.788247135520575	0.204411167010104	-3.85618431248236	0.000115170664086132	0.0172455550918538
MIF	840.213465610438	-0.778186907007498	0.142049529715725	-5.4782786579078	4.2948339553162e-08	4.4374224426327e-05
TRAPPC2	58.3565959385423	-0.77471600693613	0.205775184913218	-3.76486604671429	0.000166638390552613	0.0223598422232416
MT2A	76.1042875802049	-0.772941425140075	0.221202969328191	-3.49426333420185	0.00047537187431638	0.039609211334168
GSTA5	46.8772220962459	-0.770276365270967	0.225510600111919	-3.41569915067711	0.000636184909460779	0.0479785582813778
LOC100139659	161.463863418254	-0.76796621545883	0.175664122363904	-4.371787506318	1.23233434590851e-05	0.00389705481077437
LOC100850808	46.2649434180527	-0.765747704585042	0.220264185600331	-3.47649665558653	0.000508010564505383	0.0416568662894414
ETHE1	63.2539018866943	-0.764371357354926	0.218103560091635	-3.50462577059164	0.000457249532404239	0.039327111036492
DBI	125.482093475653	-0.763584947807949	0.208280128264804	-3.66614402520983	0.000246235279943186	0.0288085272527108
PDXK	210.46886721347	-0.747448181689834	0.175849130297066	-4.25050826482424	2.13285964964672e-05	0.00565043741029485
RPL37	6595.81978864128	-0.741219518499209	0.15448003860331	-4.79815725837944	1.60132035441254e-06	0.000973225994222963
ATP5E	473.392053819524	-0.737847104766867	0.12793473452007	-5.76737121106946	8.05175719331377e-09	1.57011364137842e-05
C10H14orf1	88.3419228236166	-0.73245331418797	0.18952499839399	-3.86467917369573	0.000111235311325079	0.0170702856175424
LOC104968642	74.0517532339233	-0.723411569801671	0.197212918879198	-3.66817536048333	0.000244287618667221	0.0288085272527108
NPC2	594.206801170542	-0.721409296648979	0.186371066691384	-3.87082238383911	0.000108468805016215	0.0169802983852657
MRPL43	43.7117465029287	-0.720152609396312	0.208151644681718	-3.45974979202056	0.000540677533114804	0.0436428146261106
SAR1A	195.236494480296	-0.713466844411167	0.166266274648085	-4.29110982321143	1.77782358105336e-05	0.00496445222687658
PARVA	92.6712991859816	-0.710399190420379	0.193159087504416	-3.67779326149559	0.000235260517929075	0.0288085272527108
CYP51A1	205.185777299156	-0.703068127074005	0.198410988906075	-3.54349389088942	0.000394862458868363	0.0364260618306065
VWA5A	763.25278735881	-0.700285772865237	0.159052216502621	-4.40286711033477	1.06829607479871e-05	0.00356052743381301
SLC38A1	104.399873098501	-0.679986839204858	0.177653510203709	-3.82760148350089	0.000129398038730624	0.0187821620481779
FAM3B	305.953936139485	-0.675043071884789	0.178809906523333	-3.77519951220769	0.00015987964813799	0.0217570887521004
MKNK1	83.4041038259352	-0.672866125204877	0.196977155668915	-3.41596020574004	0.000635575342310542	0.0479785582813778
NFYB	60.6203493740527	-0.672815666004642	0.188662542965721	-3.56623872141322	0.000362141513296137	0.0351154884917562
NACC1	217.432086101756	-0.672443993788941	0.147362632336073	-4.56319205981184	5.03816860933834e-06	0.00216893158632016
PIEZO1	269.961218589877	-0.669890265932311	0.18845458594574	-3.55465091268826	0.000378481237015804	0.0360094860108799
MTMR1	99.996471678997	-0.66978701493313	0.182580997552901	-3.66843770113079	0.000244037140590033	0.0288085272527108
SEC61G	315.975702623692	-0.654617853899567	0.161944478043204	-4.04223633809191	5.29438296128718e-05	0.0101299193992628
NDUFA5	91.1613823410473	-0.648645519556363	0.180994079240456	-3.58379413447341	0.000338639024803885	0.0343843615912831
ATP6V0E1	647.386006705666	-0.637099582595991	0.121200960116014	-5.25655557502314	1.46778435644284e-07	0.000126376233089728
MS4A8	397.261317446675	-0.635796175617459	0.156661186428159	-4.05841542575715	4.94068201430996e-05	0.00981675510997126
S100A16	208.453315731397	-0.634088980358307	0.170459472586883	-3.71988115846781	0.000199316541476803	0.0257417313317291
DYNLL1	787.298331432279	-0.631208625951016	0.148065037406985	-4.26304978545354	2.01655567139584e-05	0.00548290873601626
ELF4	138.326432746411	-0.620256454222328	0.16663781038763	-3.72218317547198	0.000197507653523633	0.0257417313317291
TPM3	296.198904276335	-0.613065363013227	0.138210618458294	-4.4357327233741	9.17596401388203e-06	0.00318235039473453
USP54	790.205974538627	-0.612419718052049	0.144373693420335	-4.24190656582448	2.21628962394346e-05	0.00572467609864596
FLNA	1183.51378467369	-0.611301239043532	0.178560703144235	-3.42349256179701	0.000618219436856073	0.0473143942340514
MSMO1	383.843874038878	-0.610383542020617	0.177778628931567	-3.4333909856824	0.000596081851202351	0.0463061480197195
BTG2	298.812116743977	-0.606829433121901	0.169180033998016	-3.58688563172306	0.000334651011736259	0.0343843615912831
ALDH18A1	490.396669422386	-0.602599865458131	0.140184814841303	-4.29861013220518	1.7187249294473e-05	0.00496445222687658
NIPAL2	313.079787462336	-0.598561563738067	0.146238894516809	-4.09303944559885	4.25755258297487e-05	0.00862530064456791
RPS29	626.638080914887	-0.597627606415181	0.170802384035	-3.49894183147185	0.00046710847274029	0.039327111036492
LY6E	4495.48225065326	-0.59406331233127	0.16716880976867	-3.55367315920561	0.000379891015794223	0.0360094860108799
LOC101905447	432.706768221671	-0.590287924662479	0.124058820877987	-4.75812941381277	1.95395217844559e-06	0.00106253862672104
HIST1H1E	265.460276421416	-0.580543512189542	0.158438605846526	-3.66415438388731	0.00024815707757368	0.0288085272527108
TPD52L1	690.719117034961	-0.576666564004937	0.158656658041224	-3.63468240869603	0.000278323280398491	0.0319515125897468
TMSB4X	1456.06962125697	-0.572780402235264	0.160150978354817	-3.57650267341022	0.000348221757040522	0.0345704620528685
LOC101909399	116.372039371348	-0.563722537763224	0.165732294544746	-3.40140429064672	0.000670405993565832	0.0498319045001596
AOX1	573.426672731742	-0.558204710841075	0.160887247274282	-3.46953981933349	0.000521350780127451	0.0424141437817072
ARHGDIA	281.010172101773	-0.556694762713134	0.142475515679219	-3.90730126547864	9.33327524340088e-05	0.0150674062210653
CYP27A1	491.988818775308	-0.534330890529651	0.149876555836168	-3.56513990829716	0.000363662143691242	0.0351154884917562
OXSR1	210.414452306729	-0.528798975305314	0.149694761861105	-3.53251489050742	0.000411627043921422	0.0373064089280362
LDOC1L	916.779613571589	-0.524222638802694	0.141764451572196	-3.69784267486638	0.000217439578046218	0.0276169224043776
LOC100336229	344.89063963385	-0.520089062984192	0.1439416146049	-3.61319458873492	0.000302447552392562	0.0333383923142606
ACAA2	304.766063690561	-0.517991692227166	0.151894207167619	-3.41021360778788	0.000649120179857685	0.0485993456397797
MOV10	547.50496203761	-0.515521224274491	0.146478746704765	-3.51942678287347	0.000432480388690206	0.0385205808271311
ACTG1	4112.33016934011	-0.513555621431532	0.142232582953858	-3.61067492951411	0.000305401239991703	0.0333383923142606
EPHX2	1757.79404377242	-0.507667304686965	0.126389388739874	-4.01669245929982	5.90206655553734e-05	0.0109647251867122
S100B	2152.59979277589	-0.501070447500937	0.111373601782891	-4.49900550471297	6.82720899798056e-06	0.00270575488845943
HYOU1	315.388433510619	-0.499684909134556	0.142829089153093	-3.49848138147098	0.00046791575780592	0.039327111036492
ARF1	318.278711250557	-0.496589486297688	0.140699462851735	-3.52943413025662	0.000416449360189223	0.0374152590389135
WFS1	819.321135968693	-0.490153852404929	0.136885718823464	-3.58075229920121	0.000342606336970903	0.0343843615912831
METTL9	1352.33191917403	-0.450411850633967	0.12701621546613	-3.54609723633338	0.000390981909530248	0.036393018822221
RAB1A	514.307709527677	-0.447293074849296	0.127229269425622	-3.51564602130161	0.000438685448101626	0.0387392995708205
ALDH3A2	1204.66194717884	-0.43679029287489	0.114199953454384	-3.82478520929838	0.000130886146677198	0.0187821620481779
RPN2	1131.12826536327	-0.435005595816107	0.117800371734947	-3.69273534038482	0.00022185487413505	0.0276169224043776
HAUS5	404.827687302196	0.424511818407537	0.11837995615018	3.58601094486797	0.000335774871867808	0.0343843615912831		up in contra
LUC7L	671.405598104036	0.483446106840933	0.133929290091749	3.60971156130033	0.000306537676137704	0.0333383923142606
ZCCHC11	1115.7843371337	0.505043403766177	0.127181047144212	3.97105870022838	7.15539445631799e-05	0.0123215892537796
ATG14	280.07876198427	0.513102193505031	0.147065264768417	3.48894209868667	0.000484936178759393	0.0400828847915364
CCDC82	257.011060479313	0.516866736133562	0.147198301146277	3.5113634607775	0.000445814411921604	0.0388677808446602
RGAG4	355.3600373225	0.535524530482512	0.129289010213471	4.14207309343848	3.44180609922222e-05	0.00744940206020104
CCDC88C	414.634311160826	0.540323603278536	0.139898698640385	3.86224895963798	0.000112347988965629	0.0170702856175424
MAPK15	782.447816400097	0.54394607440379	0.151384572717656	3.59314073183859	0.000326716013482732	0.0343843615912831
LOC104976281	3594.49191222903	0.548895761282269	0.147324926871145	3.72574942299038	0.000194735783547415	0.0257417313317291
BRD8	820.710218319696	0.551435330788102	0.128370187399677	4.29566507581098	1.74170374196061e-05	0.00496445222687658
MXI1	388.825679045767	0.551689245908053	0.160149978883673	3.44482871464367	0.000571421367488224	0.0454148120683718
EPB41L4B	238.218131628947	0.585285750533552	0.159688416032476	3.66517349896264	0.00024717096204286	0.0288085272527108
DTX3	313.610159476762	0.602185255649347	0.137812226181192	4.36960690887912	1.24470391749472e-05	0.00389705481077437
LRRIQ1	3858.4027615973	0.609051088310743	0.172375037702991	3.53329052992094	0.000410421180437928	0.0373064089280362
CLK1	805.402974755486	0.612374655499575	0.165797519241989	3.69350915682754	0.000221180541871907	0.0276169224043776
ARHGAP25	302.619194676371	0.613856455856785	0.161801051539915	3.79389657863473	0.000148301463936582	0.0209897359642844
LOC101905648	81.8969392963587	0.619445196724494	0.180184325537239	3.43784174831828	0.000586370276978989	0.0458968007708099
ST3GAL6	116.340223179777	0.633609550309316	0.17457166105597	3.62950977539346	0.000283959978264621	0.0320372515505484
FBXO32	152.980459612982	0.640388857897759	0.182433312904825	3.51026272395682	0.000447664142519799	0.0388677808446602
LOC104974987	252.915480524827	0.64767004327992	0.188887471229829	3.42886714011786	0.000606106151849943	0.0467334982157732
ZFP36L2	1126.29592630672	0.647670655859951	0.161310128219282	4.01506503658296	5.94294048060281e-05	0.0109647251867122
SLC25A28	240.573962604661	0.65618003614835	0.165617997646958	3.96200923493295	7.43216649422054e-05	0.0125883842980798
TCEA2	86.1139572736054	0.663133380239077	0.182765964949285	3.62831985935175	0.000285271694023466	0.0320372515505484
LOC786429	628.398972725698	0.667107329790241	0.158408164931862	4.21131909505544	2.53883824195756e-05	0.00630400009305995
PLA2G6	253.696635908282	0.678039770948163	0.150448718237154	4.50678330060188	6.58177899551555e-06	0.00270575488845943
MRI1	113.225600482106	0.686636430648358	0.181892912041025	3.77494880335684	0.000160040528954668	0.0217570887521004
ZNF576	98.7771798452707	0.717235468343854	0.171448434111756	4.18338885426236	2.87195531043431e-05	0.00659873648988599
ITGB6	59.8949178641216	0.725840630284979	0.210895933449988	3.44170045581796	0.000578069988157463	0.0455925123484191
LOC101908813	201.516743719211	0.728820122184846	0.203545736841921	3.58062091347493	0.000342778672464398	0.0343843615912831
DBP	186.522987828002	0.744132729147447	0.185847137921859	4.00400424493126	6.22792461697614e-05	0.0112889328320346
LOC782776	186.967055837832	0.745441157457915	0.188804055781105	3.94822639997819	7.87323292932947e-05	0.0131203617138439
LUC7L3	1548.09269757663	0.745471759269799	0.1815422751919	4.10632596998024	4.02002077457502e-05	0.00830697092858182
LOC785477	141.341919270146	0.749498297821752	0.209697912884383	3.57418100882572	0.000351325833870615	0.0345704620528685
ANP32B	1045.71548357172	0.751181344541556	0.161952259878994	4.63828874696046	3.51305762415005e-06	0.00157812658142254
LOC613664	64.126734904528	0.801246659712421	0.223075571109753	3.59181713948502	0.000328380242334216	0.0343843615912831
LOC101909176	390.797498995515	0.804578335353448	0.198925725253777	4.04461682533527	5.24087696827915e-05	0.0101299193992628
LOC783349	64.0459925128258	0.821279981816447	0.216742088966461	3.78920396002796	0.000151130794805313	0.0211011266476823
LOC616200	386.708226565759	0.836131870229749	0.18856311521021	4.43422813256788	9.24027408459504e-06	0.00318235039473453
CALM	76.4025393964656	0.879266851907426	0.225579580161843	3.89781225444516	9.70656213176553e-05	0.0154289538377541
TMEM158	51.8468455859706	0.897715928986365	0.216797174450805	4.14081009708949	3.46081396525019e-05	0.00744940206020104
BCL7C	199.389782597097	0.91436457245351	0.187838221438265	4.86783022886546	1.12830192217165e-06	0.000728600966242345
LOC101904468	87.2420408337518	0.956267629091871	0.22859573611696	4.18322600996636	2.87401415064721e-05	0.00659873648988599
LOC104972458	46.3682259365019	0.999167796020158	0.223694394971778	4.46666442467733	7.94486043046065e-06	0.00293165349883998
LOC104972733	43.3539425728713	1.06363802168392	0.22850122697936	4.65484599686631	3.24222952884679e-06	0.00157812658142254

## Sheet: ipsi vs contra in H
	baseMean	log2FoldChange	lfcSE	stat	pvalue	padj
DUSP6	109.800643617713	-1.01090420105725	0.222013066051438	-4.55335453465174	5.27971834592386e-06	0.00743729454211435		up in ipsi
KIAA1644	115.212686266203	-0.975883405499343	0.217247335585903	-4.49203854614577	7.05446512262995e-06	0.00752383032041928
GAL3ST2	29.1691379462114	-0.974092199809947	0.227652897249864	-4.2788482447505	1.87862887528604e-05	0.0122980978688462
SUSD3	32.555454911088	-0.967497769883955	0.211809521817797	-4.56777278745861	4.92933942525621e-06	0.00743729454211435
SOX4	24.5615470457191	-0.959452183520474	0.236213286099856	-4.06180447917259	4.86948536453474e-05	0.0221328768497108
MYLK	231.600965693923	-0.958850814222342	0.222323190962923	-4.31286907168514	1.61149558203003e-05	0.0116014976448026
LOC516413	72.0232489147057	-0.94596083903009	0.23882287001157	-3.96093070560731	7.46581979152064e-05	0.0281393535051314
PLA2G4D	162.563544090384	-0.927956888511996	0.227517988677487	-4.07860887794415	4.53059835638766e-05	0.0216736855218268
GNG11	327.082124105075	-0.885782300643897	0.189673476061745	-4.67003778828595	3.0114433466368e-06	0.00743729454211435
MMP28	127.817211335685	-0.882261675715612	0.217496145494331	-4.0564474083455	4.98247750274886e-05	0.0221328768497108
PDE2A	178.425561993714	-0.839952000115602	0.215018451429208	-3.90641823774898	9.3674319632579e-05	0.032364477433056
SLC34A2	216.631900638006	-0.78833105512403	0.182868865315258	-4.31090909742881	1.62584736994863e-05	0.0116014976448026
WDR77	940.01935502435	-0.777721885989759	0.174402208013895	-4.45935802560365	8.22055048314434e-06	0.00752383032041928
DDIT4	213.4660778902	-0.715714060561659	0.183870105650092	-3.8924982287424	9.92172242357365e-05	0.033017626459282
SLC25A29	174.096127992404	-0.712376442117768	0.189558362744844	-3.75808501298708	0.000171218713896914	0.0419217485815603
MSH5	93.728852812414	-0.702564134981034	0.190596199364988	-3.68613926889295	0.000227681786336459	0.0490292812086993
TSPAN13	129.979158290808	-0.648113760433299	0.176442238705292	-3.67323473783299	0.000239499283082694	0.0496482013830424
PSMD14	119.273882141544	-0.64152536853424	0.168480125193713	-3.80772134277936	0.000140253186296768	0.0371163644927488
LOC100139659	220.144561523495	-0.636315621970853	0.169477304936422	-3.75457718193926	0.000173634336117936	0.0419217485815603
SLC37A1	200.483873623095	-0.62333460964523	0.163284646840119	-3.81747225907634	0.000134825941360551	0.0366494882264824
SLC23A1	241.763638205455	-0.60939059394339	0.147634597440089	-4.12769502887483	3.66417626693128e-05	0.0189895935033713
USP54	850.862426767488	-0.592436467543365	0.146689416071652	-4.0387131083403	5.37452512919653e-05	0.0222827811856488
LOC104972603	242.537632375716	-0.577030886463846	0.151936838600097	-3.79783396693287	0.000145966039518621	0.0378234499902628
NIPAL2	385.638574209648	-0.576779950431672	0.153912232494222	-3.74746010167402	0.0001786342398153	0.0419217485815603
SOX13	266.338175261016	-0.542858059074962	0.145571951684529	-3.72913911500888	0.000192135062383575	0.0434504710168528
SLC39A9	332.909480079625	-0.451550628996284	0.122911961875164	-3.6737728542231	0.000238995208679462	0.0496482013830424
MICAL2	1011.43376250337	-0.450175890204849	0.104599665321993	-4.3037985716212	1.6789432192189e-05	0.0116014976448026
VPS35	1191.02801663963	0.417409013158116	0.103132740838135	4.04729875077434	5.18120952748985e-05	0.0222220290010064		up in contra
TCOF1	427.97670947875	0.42567912235695	0.114851738481269	3.70633590736959	0.000210279368660597	0.046704549775009
CPD	10972.4143385352	0.4387512721233	0.101281576752535	4.33199488190548	1.47764377620697e-05	0.0116014976448026
SHROOM1	241.419725599775	0.471970523717595	0.12625216394053	3.73831631068051	0.000185256774986513	0.0426708105052268
NPM1	3160.5971035703	0.520614040946135	0.138893583700042	3.74829439256507	0.000178041204170329	0.0419217485815603
SIMC1	322.438407497319	0.564134757200091	0.126165526622281	4.471385903132	7.77143185389495e-06	0.00752383032041928
SESN3	1126.7779709891	0.568129297465628	0.142167736194059	3.99619008274938	6.43700554004227e-05	0.0250198359084518
EPB41L4B	281.127955271501	0.579070805940211	0.151330119901413	3.82654032335042	0.000129956869554591	0.0366494882264824
LOC100295149	305.283820364453	0.581286868378302	0.150326861691407	3.86681968769877	0.000110263891706975	0.0331464392588685
PROSAPIP1	257.971793447798	0.611124485163888	0.126882442202231	4.81646218780885	1.46125839776298e-06	0.00605837731712533
KLF11	146.949795799198	0.647154318309853	0.166988696880517	3.87543786135957	0.000106433138657009	0.0330953844653969
ZFP36L2	942.499093461064	0.653222387308347	0.169089937820854	3.86316534104127	0.000111927194795986	0.0331464392588685
FRAS1	444.360653361748	0.669206634196705	0.16628641704458	4.02442151373854	5.71155380022208e-05	0.0229162277958588
KIAA0513	209.319611289854	0.681464568239751	0.180868477827389	3.7677354087654	0.000164735169794679	0.0418158375899227
MUC20	469.874824959425	0.691944925759019	0.166303399294463	4.16073831740406	3.17220398996419e-05	0.0173544246820627
AEBP1	521.917509139518	0.74267822893146	0.16324980657026	4.5493360423176	5.38154453119707e-06	0.00743729454211435
ABCA1	271.651414956966	0.764449514887689	0.183080687363418	4.17547872414443	2.97360046557645e-05	0.0173544246820627
HIST3H2BB	81.7020674187966	0.781597025809185	0.198479891754126	3.93791541753467	8.21925551305939e-05	0.0292088857346951
LTBP1	579.309676977484	0.802475898119473	0.192991256021911	4.15809459278489	3.20913143340925e-05	0.0173544246820627
WDR45	111.66166246847	0.809566033535861	0.17608305349724	4.59763740721677	4.27308809515184e-06	0.00743729454211435
RPL36	1709.69988448744	0.826689295695198	0.19662655784268	4.20436234436157	2.61819221769763e-05	0.0162825374018616
BCL7C	199.748873778988	0.856544174408195	0.223286179716084	3.83608235627175	0.000125012501875018	0.0361605929842202
UPB1	51.7981730282744	0.858866155790919	0.21742564572722	3.95016030845065	7.80988670006043e-05	0.0285704031692211
SLC22A16	26.2931416768823	0.85967077144691	0.23328408757978	3.68508105445861	0.000228629868958398	0.0490292812086993
LOC101909176	408.739996681585	0.876773363047334	0.192674347723253	4.55054538088633	5.35070449448492e-06	0.00743729454211435
HMOX1	65.8959514805683	0.891623781401447	0.229647770130549	3.88257103865881	0.00010335780714596	0.033017626459282
AKAP12	44.298548663871	0.911211934789782	0.238776929740575	3.81616404809205	0.000135542407012236	0.0366494882264824
LOC101905010	28.8323758884329	0.925604166810867	0.226678071848894	4.08334233329761	4.43925521181074e-05	0.0216736855218268
FIGF	24.2494746300565	0.927187548188312	0.23883229463745	3.88216991171898	0.000103528495892587	0.033017626459282
LOC783349	71.6014670322601	1.01925831344168	0.22889356974776	4.45297923644119	8.46869468450474e-06	0.00752383032041928
CDH13	24.7942464246559	1.05917677238259	0.236427153759517	4.47992861877422	7.46680059320182e-06	0.00752383032041928
TCF23	28.2723547064154	1.14116154024174	0.227289318951776	5.02074424572438	5.14716553639758e-07	0.00320102224708565
APOE	189.105333820405	1.15250287626363	0.226980471747377	5.07754199024811	3.82349024293728e-07	0.00320102224708565

## Sheet: ipsi vs contra in L
	baseMean	log2FoldChange	lfcSE	stat	pvalue	padj
GNG11	248.520325201781	-0.864056458380539	0.180922691695614	-4.77583243031912	1.7896537670805e-06	0.00858556567194087		up in ipsi
UPK1B	480.328507108928	-0.820045868166562	0.196486822937735	-4.17354128844776	2.9990128105369e-05	0.0452617853805655
GJA5	2776.00661758121	-0.815573315839042	0.187237845885343	-4.35581445611411	1.32573042352226e-05	0.0355966273991805
RPL37	5034.68718945565	-0.808661338526659	0.128783062437008	-6.27925228072754	3.40205174891719e-10	4.89623287704161e-06
PCDHGA2	90.5094876721704	-0.795537659674987	0.180687518123345	-4.40283683088679	1.06844523942544e-05	0.0355966273991805
DBI	125.12049591374	-0.785651891167129	0.187158892528831	-4.19778018854275	2.69544064813803e-05	0.0452617853805655
IGFBP6	235.780216276325	-0.72960795782273	0.168459933580338	-4.33104740288161	1.48401726233382e-05	0.0355966273991805
C3H1orf189	479.981433431316	-0.69880593703132	0.167872836643712	-4.16271000718506	3.14492672182918e-05	0.0452617853805655
LOC101909176	411.528191784818	0.815999697801664	0.194520967834737	4.19491896881229	2.72969155005667e-05	0.0452617853805655		up in contra
LOC100848315	536.292510819146	0.974389747000742	0.162394901021759	6.00012525559646	1.97165378522119e-09	1.41880206384517e-05

## Sheet: GO terms ipsi vs contra in NL
GOID	GOTerm	Ontology Source	Term PValue	Term PValue Corrected with Bonferroni step down	Group PValue	Group PValue Corrected with Bonferroni step down	GOLevels	GOGroups	% Associated Genes	Nr. Genes	Cluster	Genes Cluster #1 up in ipsilateral	Genes Cluster #2 up in contralateral	%Genes Cluster #1	%Genes Cluster #2	Associated Genes Found
GO:0003333	amino acid transmembrane transport	GO_BiologicalProcess-EBI-UniProt-GOA_14.12.2018_00h00	0.00801018	0.0240306	0.00801018	0.0240306	[6, 7, 8, 9]	Group0	6.97674	3	Specific for Cluster #1	[MGC138914, SLC38A1, SLC6A9]	[]	100	0	[MGC138914, SLC38A1, SLC6A9]
GO:0008202	steroid metabolic process	GO_BiologicalProcess-EBI-UniProt-GOA_14.12.2018_00h00	0.00473709	0.0236854	0.00473709	0.0236854	[4]	Group1	4.38596	5	Specific for Cluster #1	[CYP51A1, EPHX2, MSMO1, NPC2, TIPARP]	[]	100	0	[CYP51A1, EPHX2, MSMO1, NPC2, TIPARP]
GO:0042632	cholesterol homeostasis	GO_BiologicalProcess-EBI-UniProt-GOA_14.12.2018_00h00	0.00525667	0.0210267	0.00525667	0.0210267	[7]	Group2	8.10811	3	Specific for Cluster #1	[CAV1, EPHX2, NPC2]	[]	100	0	[CAV1, EPHX2, NPC2]
GO:1901379	regulation of potassium ion transmembrane transport	GO_BiologicalProcess-EBI-UniProt-GOA_14.12.2018_00h00	0.00317003	0.0190202	0.00317003	0.0190202	[3, 4, 7, 8, 9, 10]	Group3	9.67742	3	Specific for Cluster #1	[CAV1, FLNA, OXSR1]	[]	100	0	[CAV1, FLNA, OXSR1]
KEGG:00280	Valine, leucine and isoleucine degradation	KEGG_14.12.2018	0.00965123	0.0193025	0.00965123	0.0193025	[-1]	Group4	6.52174	3	Specific for Cluster #1	[ACAA2, ALDH3A2, AOX1]	[]	100	0	[ACAA2, ALDH3A2, AOX1]
KEGG:00330	Arginine and proline metabolism	KEGG_14.12.2018	0.00525667	0.0210267	0.00525667	0.0210267	[-1]	Group5	8.10811	3	Specific for Cluster #1	[ALDH18A1, ALDH3A2, NOS2]	[]	100	0	[ALDH18A1, ALDH3A2, NOS2]
KEGG:05132	Salmonella infection	KEGG_14.12.2018	0.0263732	0.0263732	0.0263732	0.0263732	[-1]	Group6	4.47761	3	Specific for Cluster #1	[ACTG1, FLNA, NOS2]	[]	100	0	[ACTG1, FLNA, NOS2]
KEGG:05134	Legionellosis	KEGG_14.12.2018	0.00965123	0.0193025	0.00965123	0.0193025	[-1]	Group7	6.52174	3	Specific for Cluster #1	[ARF1, RAB1A, SAR1A]	[]	100	0	[ARF1, RAB1A, SAR1A]

## Sheet: GO terms ipsi vs contra in H
GOID	GOTerm	Ontology Source	Term PValue	Term PValue Corrected with Bonferroni step down	Group PValue	Group PValue Corrected with Bonferroni step down	GOLevels	GOGroups	% Associated Genes	Nr. Genes	Cluster	Genes Cluster #1 up in ipsilateral	Genes Cluster #2 up in contralateral	%Genes Cluster #1	%Genes Cluster #2	Associated Genes Found
GO:0007040	lysosome organization	GO_BiologicalProcess-EBI-UniProt-GOA_14.12.2018_00h00	0.0125242	0.0125242	0.0125242	0.0250484	[6]	Group0	5.12821	2	Specific for Cluster #2	[]	[ABCA1, VPS35]	0	100	[ABCA1, VPS35]
GO:0051851	modification by host of symbiont morphology or physiology	GO_BiologicalProcess-EBI-UniProt-GOA_14.12.2018_00h00	0.0107369	0.0214738	0.0107369	0.0322107	[4, 5]	Group1	5.55556	2	Specific for Cluster #2	[]	[APOE, HMOX1]	0	100	[APOE, HMOX1]
GO:0032462	regulation of protein homooligomerization	GO_BiologicalProcess-EBI-UniProt-GOA_14.12.2018_00h00	0.000661381	0.00330691	0.00120242	0.00480969	[5, 6, 7]	Group2	22.2222	2	Specific for Cluster #2	[]	[APOE, VPS35]	0	100	[APOE, VPS35]
GO:1902950	regulation of dendritic spine maintenance	GO_BiologicalProcess-EBI-UniProt-GOA_14.12.2018_00h00	0.000185781	0.00130047	0.00120242	0.00480969	[5, 6, 7, 8]	Group2	40	2	Specific for Cluster #2	[]	[APOE, VPS35]	0	100	[APOE, VPS35]
KEGG:04979	Cholesterol metabolism	KEGG_14.12.2018	0.0101685	0.0305056	0.0327237	0.0327237	[-1]	Group3	5.71429	2	Specific for Cluster #2	[]	[ABCA1, APOE]	0	100	[ABCA1, APOE]
GO:0034380	high-density lipoprotein particle assembly	GO_BiologicalProcess-EBI-UniProt-GOA_14.12.2018_00h00	0.000277894	0.00166737	0.0327237	0.0327237	[4, 5, 6, 7]	Group3	33.3333	2	Specific for Cluster #2	[]	[ABCA1, APOE]	0	100	[ABCA1, APOE]
GO:0042632	cholesterol homeostasis	GO_BiologicalProcess-EBI-UniProt-GOA_14.12.2018_00h00	0.0125242	0.0125242	0.0327237	0.0327237	[7]	Group3	5.12821	2	Specific for Cluster #2	[]	[ABCA1, APOE]	0	100	[ABCA1, APOE]
GO:0043691	reverse cholesterol transport	GO_BiologicalProcess-EBI-UniProt-GOA_14.12.2018_00h00	0.000277894	0.00166737	0.0327237	0.0327237	[7, 8]	Group3	33.3333	2	Specific for Cluster #2	[]	[ABCA1, APOE]	0	100	[ABCA1, APOE]
GO:0010875	positive regulation of cholesterol efflux	GO_BiologicalProcess-EBI-UniProt-GOA_14.12.2018_00h00	0.000824422	0.00329769	0.0327237	0.0327237	[6, 7, 8, 9, 10]	Group3	20	2	Specific for Cluster #2	[]	[ABCA1, APOE]	0	100	[ABCA1, APOE]
GO:0032489	regulation of Cdc42 protein signal transduction	GO_BiologicalProcess-EBI-UniProt-GOA_14.12.2018_00h00	0.000111781	0.000894246	0.0327237	0.0327237	[8, 9, 10]	Group3	50	2	Specific for Cluster #2	[]	[ABCA1, APOE]	0	100	[ABCA1, APOE]
