# Supplementary material for: Relative effects of location relative to the corpus luteum and lactation on the transcriptome of the bovine oviduct epithelium
Source: BMC Genomics. 2019 Mar 21;20:233. doi: 10.1186/s12864-019-5616-2 (PMC6427878; doi:10.1186/s12864-019-5616-2)
Supplement: Supplementary file 3 — Table S3. Exhaustive and top-20 lists of up- and down-regulated genes in ipsilateral vs. contralateral isthmus in post-partum lactating (L), non-lactating (NL) cows and heifers (H) on Day 3 of the estrous cycle. Lists of associated Gene Ontology (GO) terms are provided for all comparisons. The Biological Process (BP) and Kyoto Encyclopedia of Genes and Genomes (KEGG) pathways/compounds shared between the three groups are also provided. (XLSX 603 kb) [file 12864_2019_5616_MOESM3_ESM.xlsx]

## Sheet: ipsi vs contra in NL
	baseMean	log2FoldChange	lfcSE	stat	pvalue	padj
GADD45G	55.4986755029932	-2.53801676518724	0.308322079813193	-8.23170616494602	1.84565534718157e-16	2.36445228658933e-13		up in ipsi
SLC25A29	173.041923020734	-1.96179661387898	0.212239244197018	-9.24332642297705	2.38950672549837e-20	3.36729287757231e-16
MT3	102.37117375438	-1.91724170561207	0.298444547952176	-6.42411368801181	1.32640047934984e-10	4.06339903369521e-08
PLOD1	891.035065881829	-1.91663463372366	0.223969097519456	-8.55758519791852	1.15256198348064e-17	2.70698391186819e-14
TP53I11	97.0697683736242	-1.91392190576036	0.217555336344223	-8.79740271106054	1.40019103272981e-18	6.57716401107615e-15
CAMK2B	927.596876560474	-1.8990071790415	0.29669600110003	-6.40051491088772	1.54853826326231e-10	4.45346963385559e-08
CACNA1G	29.9655326535265	-1.77671449199413	0.282224168936289	-6.29540162591537	3.06604957464748e-10	7.85577647380587e-08
RET	12.4193044659493	-1.77531154722072	0.312852785706488	-5.67459082460043	1.39020543500215e-08	2.07194098409959e-06
DMPK	54.1155566457771	-1.75854957083537	0.269156599231795	-6.53355546865459	6.42263911311909e-11	2.4461575778939e-08
LTF	3107.61884333475	-1.74822109579191	0.315581953108522	-5.53967385831704	3.03035469350917e-08	3.91777599458085e-06
SLC7A5	88.3459232119315	-1.72312909280533	0.19002966654831	-9.06768466263275	1.21572811247691e-19	8.56602028051234e-16
DHRS4	824.233281048706	-1.67046818053633	0.19793138317173	-8.43963273417331	3.18336316004306e-17	5.06299920619245e-14
ANXA9	15.5189137093748	-1.66307819987619	0.316166014025289	-5.26014222307642	1.43944022266876e-07	1.53671148620061e-05
LOC785232	11.3416929088059	-1.65861742432836	0.31612967163518	-5.24663634308405	1.54901224918038e-07	1.61693930484814e-05
FMO1	10.7976834055719	-1.63837713888921	0.31574188976285	-5.18897616062212	2.11453462169177e-07	2.08377775446716e-05
S100A8	8.35731655292065	-1.60835451182309	0.313432173844636	-5.13142761349169	2.87552809470971e-07	2.73796904801684e-05
KCNJ11	27.0671663951056	-1.60399658031328	0.291035160357626	-5.51134982571274	3.56092177341869e-08	4.48040264562644e-06
LRRC16B	26.0119774950141	-1.59755467763052	0.294224039468453	-5.42972178791602	5.64419702849628e-08	6.79812175432218e-06
ACY1	163.157486944219	-1.59363794604403	0.188868790293526	-8.437804592105	3.23353625147119e-17	5.06299920619245e-14
DGKA	126.288175435616	-1.58864969856551	0.243838120455351	-6.51518185753242	7.26016445278099e-11	2.69237467022604e-08
LOC616580	17.3307852051761	-1.57542298501735	0.307873243963439	-5.11711561789513	3.10243460889097e-07	2.89533168930408e-05
C27H8orf4	339.265975003373	-1.57316089409505	0.183036358802328	-8.59479998612739	8.340995289143e-18	2.35082611229206e-14
SPDYC	14.7351544325047	-1.56932839471805	0.308432395338367	-5.08807900349254	3.61708693869937e-07	3.30986942468517e-05
LOC104968478	279.272318404319	-1.55307528701069	0.306573318811573	-5.06591797691712	4.06436907568882e-07	3.62500563383588e-05
MMP28	279.716762209491	-1.52602758886885	0.23784798535841	-6.41597861999673	1.39921084012103e-10	4.19525088489055e-08
AGT	1143.15105727261	-1.52108010235057	0.210270428719889	-7.23392305618436	4.69237694653827e-13	2.8749989535051e-10
PLA2G3	12.8857635564457	-1.51441234219722	0.31569788732411	-4.7970303350255	1.61035221575646e-06	0.000110160599147767
RAB25	348.407512071556	-1.51025795449776	0.217758938896296	-6.93545790658446	4.04907451631814e-12	1.96757096841225e-09
ADORA2B	147.711610309516	-1.50558302120514	0.204494311906271	-7.36246894679013	1.80539434393813e-13	1.33903247867243e-10
TSPAN7	96.6699441975067	-1.48377488707204	0.237870589733336	-6.23773997758789	4.43937763183767e-10	1.06033406081113e-07
MYT1	10.7084714907113	-1.46662680632473	0.304179293514287	-4.82158660236301	1.42420864252599e-06	0.000100349740952381
VEGFC	23.1655292470116	-1.46317916307149	0.308508859364779	-4.74274601411506	2.10840544955434e-06	0.000138193719047068
MRPS36	406.983543301087	-1.44073836529964	0.166214341468994	-8.66795459745812	4.39952082056226e-18	1.54995118508409e-14
FABP3	76.4052012176175	-1.4295211089069	0.311007530445235	-4.59641960071002	4.29812713526809e-06	0.000254492468866378
GJB4	64.2095635086846	-1.42297279283849	0.242215825112633	-5.87481347338388	4.23319720363615e-09	7.44568138203006e-07
SUSD2	95.7057082520727	-1.42285561534421	0.225169288626993	-6.31904832146652	2.63178981437509e-10	7.12321083271498e-08
SLC39A8	60.9716870385238	-1.40206528934897	0.235716473295861	-5.94810057076135	2.71271910910933e-09	5.54023734573459e-07
LOC784938	13.4198914023554	-1.39295092540968	0.304181224564892	-4.57934551155218	4.66433151937553e-06	0.000272484563599803
ITGA2	564.460496960629	-1.39283839079189	0.245573309991919	-5.67178245403676	1.41319362858618e-08	2.0744504806288e-06
ABCC8	46.2684703271375	-1.38934007934969	0.296753121120534	-4.68180443765366	2.84360695536761e-06	0.000182145950977456
BDKRB2	110.684939077219	-1.3889865413772	0.253287528407242	-5.48383313663968	4.16207376355978e-08	5.05620202380038e-06
AGMO	16.9494451075715	-1.38578376367007	0.289289595834758	-4.79029935269994	1.66532677251589e-06	0.000112825888837951
PDZK1IP1	109.017086127002	-1.38553112999499	0.234738868012823	-5.90243593540423	3.58173221482442e-09	6.75840725619295e-07
TMEM171	131.528148219125	-1.3803319296388	0.281048676858412	-4.9113624908976	9.04457054021362e-07	7.00308176113683e-05
FOXRED2	68.9167951395075	-1.37762873826915	0.266295875714712	-5.17330106811354	2.2999397266654e-07	2.23522418125302e-05
MTHFD1L	323.829373860072	-1.37594624483852	0.221443766395177	-6.21352439599984	5.18091841982206e-10	1.19687708806775e-07
FOLR3	601.785991938746	-1.36639713929886	0.229921250396366	-5.94289191165799	2.8003709828312e-09	5.63754684143676e-07
DBI	148.514739774513	-1.35848092206634	0.159978133993177	-8.49166625561636	2.03695264180894e-17	4.10067666119594e-14
MT2A	30.8295859370868	-1.33494527460288	0.268677982795905	-4.96856966362198	6.74485690794797e-07	5.58049488760663e-05
PLA2G4F	87.2725529749593	-1.33349657530168	0.287870622235294	-4.63227739234793	3.61665122899241e-06	0.000218737549866786
LOC104968998	16.9237915408211	-1.33008475837736	0.305622727169003	-4.35204793405908	1.34871764203892e-05	0.000639937003757995
SYT7	211.392394382316	-1.31836271572204	0.192127222469218	-6.86192564894475	6.79384241178108e-12	2.99520085301735e-09
SCP2	2895.37981337977	-1.28811985472128	0.164513080277676	-7.82989323734689	4.88284427079191e-15	5.29300318953843e-12
LOC100848428	179.648009882041	-1.28380000920815	0.20426516230711	-6.28496800290385	3.27921224298101e-10	8.25190338001579e-08
SLC18A2	98.3704912118044	-1.27995167168979	0.238123313355248	-5.37516320285814	7.65133462730214e-08	9.06072332503712e-06
FAM167A	17.3581565682266	-1.27036122176166	0.301731125786957	-4.21024254109807	2.55096679624338e-05	0.00106041958975403
MYO1A	111.000259595815	-1.26254884170751	0.216547483795517	-5.83035563183784	5.53093724365446e-09	9.16964325147985e-07
AIM1	633.861046226864	-1.26009497487706	0.311208444729619	-4.049038502062	5.14284843982145e-05	0.00179833797056982
LOC101905518	8.56272164397791	-1.25817753815243	0.315901899277063	-3.98281093286159	6.81049348379847e-05	0.00222234194899153
NRG3	9.75052615716135	-1.25232722171595	0.315807417272233	-3.96547754493181	7.32491482746864e-05	0.00234597044883382
PRG3	7.90931179439515	-1.2414003541248	0.314754628585878	-3.94402573109768	8.01250552511096e-05	0.00249561078259366
MT1E	29.9406316104931	-1.2376165146169	0.300367712912709	-4.12033804371166	3.78316921611938e-05	0.00143585950326163
ROM1	134.667210206023	-1.23614474117565	0.23687765194444	-5.21849457316296	1.80383263006171e-07	1.81568638734497e-05
ABHD1	288.121218117017	-1.2272694985125	0.232637039098557	-5.27546904511867	1.32416962626241e-07	1.43539987486846e-05
RRAS	60.9085758022062	-1.22624914772421	0.215100184832649	-5.70082795920537	1.1922691669466e-08	1.82624533702298e-06
GNG11	721.091803454897	-1.22034435366833	0.195633373598776	-6.23791498975596	4.43441511027068e-10	1.06033406081113e-07
MPP7	470.375040058403	-1.21810212901441	0.218819440617476	-5.56669976660713	2.59609125816947e-08	3.41907644954432e-06
ARAF	411.816308722898	-1.20662470322087	0.164719066760825	-7.32534931716746	2.38277225117694e-13	1.59895364588502e-10
CAV1	244.193352636531	-1.20540500378132	0.181186054459891	-6.6528575136458	2.87456459674168e-11	1.15738183706525e-08
NOS2	33.1556661259945	-1.20486545539995	0.301476725758297	-3.99654551232564	6.4273529308883e-05	0.00213115900004889
HS3ST1	55.9499541431265	-1.20317583782023	0.289652616732014	-4.1538579951218	3.26916100573302e-05	0.00127262477604391
SLC27A3	35.3358543561636	-1.18995812662731	0.289560137516741	-4.10953709592887	3.96453027475966e-05	0.00147799366751093
EMCN	21.0315560712302	-1.18848087260917	0.314768154272295	-3.77573416013697	0.000159537070736188	0.00434854236134306
PNP	2758.0365804464	-1.18609066491891	0.153370984506955	-7.73347493811728	1.0464997988199e-14	9.83151677664667e-12
SLC23A1	243.933932439436	-1.18585981401451	0.168671135283184	-7.03060314394368	2.05642639148907e-12	1.07330224847645e-09
GJB5	235.158670857236	-1.1857621826105	0.220913442883856	-5.36754199803906	7.98169261729518e-08	9.3298619679956e-06
SMIM10	38.5202524073074	-1.18393411910009	0.269343346340537	-4.39563158023297	1.10451132741e-05	0.000549992000913842
CD82	110.279276066879	-1.17920441942467	0.205614812732533	-5.73501686845199	9.75026416253562e-09	1.54382834357811e-06
HMCN1	61.8825436049504	-1.17627678028314	0.269729952129753	-4.36094238328152	1.29503467621119e-05	0.000622854220381165
ABCC3	535.680576258332	-1.1685382633944	0.181871654344806	-6.42507084242497	1.31808118299693e-10	4.06339903369521e-08
C1QTNF2	20.3493953017948	-1.16753923659206	0.314767696440185	-3.7092092034734	0.00020790759159934	0.00537584179966586
LOC788596	83.748993504118	-1.16670046706852	0.189870058549448	-6.14473117026335	8.00990567292157e-10	1.79167604353668e-07
GJB1	60.1192273043687	-1.16579814390012	0.233788091032452	-4.98655914743876	6.14640957382439e-07	5.15566688775794e-05
LOC104971191	12.6975220734273	-1.16544540110131	0.304136823150976	-3.83197729570146	0.000127117472875054	0.00358267885551052
MAB21L3	26.47008963336	-1.16303049757924	0.289308666221317	-4.02003338776426	5.81898941202593e-05	0.00196175116732702
HEXIM2	23.811082655403	-1.15977962368365	0.285563573055276	-4.06137103298941	4.87853657994427e-05	0.00173169615830163
EPAS1	76.3548611344577	-1.15931840520476	0.296806230191519	-3.90597732553218	9.38453120628209e-05	0.00283183755372435
SMKR1	74.7350407236984	-1.15782428474243	0.260625042742979	-4.44249053182598	8.89235476071568e-06	0.000467578594358229
SMOC1	129.523070504982	-1.15113838872304	0.275853637867122	-4.17300419752861	3.00609401295636e-05	0.00118329264889891
PRPF4	541.553175961483	-1.14902132120555	0.214326423877563	-5.36108101100002	8.27254063138232e-08	9.47777581930404e-06
PGM5	53.3612643915896	-1.14054616514242	0.269838125495004	-4.22677915898709	2.37060122030862e-05	0.00099129116903825
LINGO1	32.2912015306861	-1.13296023740294	0.263260658302854	-4.30356835201557	1.6806896372707e-05	0.000756686209853631
SPOCK1	55.724936224224	-1.12916512128732	0.266158740975891	-4.24244988966792	2.21092918146655e-05	0.000935368691332371
LOC100847175	88.9390322231553	-1.12548392471839	0.273619415893103	-4.11331893624864	3.90010962872244e-05	0.00146171130021161
FUT2	10.8187085949423	-1.12305896013036	0.308144845249466	-3.64458136309616	0.000267827399011273	0.00647721964480257
LOC104973848	9.31590644310226	-1.12235633573051	0.31328179333449	-3.58257760141259	0.000340220501825472	0.00766384860325266
MCTP1	47.5300022618114	-1.12221768908874	0.263806743952052	-4.25393859261124	2.10042924931432e-05	0.000897619272372847
GNMT	28.7527038668344	-1.12005002112658	0.291472617764242	-3.84272810845146	0.000121674238164888	0.00345692210528144
MIF	1164.04866189501	-1.11630990747244	0.134068806242023	-8.32639551856127	8.33410308591972e-17	1.17444180686781e-13
XRCC3	63.2546178716977	-1.11495561051642	0.226974459694544	-4.91225141373571	9.003649823833e-07	7.00308176113683e-05
LOC101909187	22.6500914751999	-1.10864789739909	0.306290393868582	-3.61959734811262	0.000295061793237087	0.00695319530150004
LOC104974882	53.9010414741116	-1.10720507798753	0.277429923324961	-3.99093603428868	6.58130305868629e-05	0.00216185833806544
TMEM243	79.0011670070078	-1.10633627929343	0.170203647399067	-6.50007385975382	8.02805865828682e-11	2.89824448905529e-08
RNASE12	124.675226309629	-1.09767902861326	0.271682375168808	-4.04030268040473	5.33822618886875e-05	0.00185743909761823
KLHL7	83.7727943900424	-1.09605527639475	0.222439556985677	-4.92742968583293	8.33183922554783e-07	6.55934516013519e-05
LOC100847376	23.7838141807608	-1.09359184357882	0.260564380109551	-4.19701205175869	2.70459546312259e-05	0.00110062771714157
C5AR2	111.088572038959	-1.09311088122873	0.286509070191206	-3.81527495970452	0.00013603137809919	0.00379594887163126
C9H6orf163	49.6730867869847	-1.09038305829781	0.289423426363617	-3.76743193181573	0.000164935491836342	0.00447870953569845
KIAA2013	344.868955148666	-1.09031519540814	0.172619351165282	-6.31629761117666	2.67903898760924e-10	7.12321083271498e-08
FAM107A	559.903490642265	-1.08706709479274	0.179063188399148	-6.070857469429	1.27229072122237e-09	2.67598818559188e-07
COL6A3	117.016606387102	-1.07764572620024	0.253829126619661	-4.24555582155466	2.18052212731929e-05	0.000928335885745724
ACADSB	561.230827217	-1.07426715415879	0.176607310887739	-6.08280115222211	1.18100783835476e-09	2.52163067546898e-07
CYCS	53.1180374326652	-1.06972080300966	0.261267800365432	-4.09434611350289	4.23361486773087e-05	0.00154795984736174
CYP2C18	13.953557108588	-1.06956012712543	0.31597698411868	-3.38493048823996	0.000711962816860008	0.0133951669094676
PDE2A	199.173163650103	-1.06936278439409	0.316180198887396	-3.38213078540992	0.000719258923237877	0.013447229349363
LOC100848982	14.3126264331629	-1.06406969034859	0.305209334957162	-3.48636024025263	0.000489641157008032	0.0100145474376737
LOC788816	47.9626043775478	-1.06401928505723	0.285567327091895	-3.72598397685332	0.000194554763483178	0.00504910815286361
ODC1	98.3252014240198	-1.06066365871024	0.165451817185515	-6.41071024031706	1.44843258289582e-10	4.25235665795164e-08
ACP5	353.711901544422	-1.05223932710932	0.251186155384011	-4.1890817011816	2.80085554865515e-05	0.00111662658594926
TRPM3	54.0585450293973	-1.0497823208896	0.297897375168293	-3.52397304708219	0.000425127491265396	0.00897627184436221
RCAN1	80.8726008017582	-1.04583812066462	0.244964209379954	-4.26935070764752	1.96042814849302e-05	0.000847434155477411
MYOF	1479.83891631511	-1.0455215370963	0.243907482755704	-4.28654965925538	1.81469650403204e-05	0.000796657418530201
PTRF	485.031386005893	-1.04252008367139	0.16127985885867	-6.46404387410182	1.01941294376803e-10	3.4203731437093e-08
PODN	658.006603455223	-1.04175252554656	0.313966986720454	-3.31803205307731	0.000906540808084123	0.0159487803589531
PIEZO1	314.390159214802	-1.04124355296077	0.163066883661423	-6.38537715065872	1.70975554700309e-10	4.8187750336735e-08
SLC5A6	71.5023615954639	-1.03806289870557	0.267373282205264	-3.88244812699215	0.00010341008064567	0.00306790496096587
RTN4RL1	25.5284679580125	-1.03726920192848	0.31523617088779	-3.29045108943955	0.001000268894113	0.0171690490326924
ARPC5L	116.113427079094	-1.0329356174004	0.239168350007414	-4.31886416981338	1.56834265186758e-05	0.000719905037463127
PPP1R1B	44.2304208139218	-1.03245137056853	0.250734594046187	-4.11770611269678	3.82662244159914e-05	0.00144183859483997
DCTPP1	32.6913832577567	-1.02888985817324	0.237322747315315	-4.3354034529451	1.45493022679839e-05	0.00067890320384248
WFS1	819.359042524149	-1.02823231055975	0.175784185847039	-5.84940167174356	4.93344419457849e-09	8.40637442387688e-07
EMILIN1	19.278334238993	-1.02468220271195	0.279865649717202	-3.6613360866093	0.000250903363994387	0.00615980872022456
SPDEF	543.11811877497	-1.02132965325435	0.148843572943802	-6.86176522811616	6.80147795178507e-12	2.99520085301735e-09
LGALS3	186.666578103948	-1.0211403529179	0.201144517705096	-5.07665018449583	3.84147178593054e-07	3.47012951329059e-05
LOC101906669	32.1383436337216	-1.01963363419326	0.28265370207306	-3.60735991326129	0.000309328447379486	0.0071577282109552
FHOD1	427.74313123234	-1.01937013616447	0.305749649887492	-3.33400262776939	0.000856058490239311	0.0153191324956419
CAPNS2	13.4012968207436	-1.01833424942093	0.284259997502815	-3.58240434238674	0.00034044629758985	0.00766384860325266
PLA2G4D	128.936483642213	-1.01186638931394	0.307739683466941	-3.28805949858151	0.00100880517011504	0.0172945042059139
PLLP	116.150107042304	-1.0097156717305	0.219368270196694	-4.60283372260334	4.16780971749805e-06	0.000247817614088534
EREG	11.203001065463	-1.00955236301964	0.31047873631993	-3.25159904663925	0.00114757783497887	0.0191154454497899
CGREF1	217.053581173507	-1.00657385904177	0.203746067239872	-4.94033515678475	7.7988401245448e-07	6.21866342664455e-05
DPYSL2	121.186839729168	-1.00631688865148	0.207851251834671	-4.84152431014427	1.28846909040063e-06	9.26382980710493e-05
S1PR1	314.654016432746	-1.0056655560553	0.178215688603507	-5.64296871917208	1.67142723250267e-08	2.3091914274929e-06
TXN	171.278450349812	-1.00122266722685	0.227507719931399	-4.40082942033242	1.07837876417759e-05	0.000542732626599662
ADAMTS15	23.2435322887803	-1.00026346389781	0.309819688408881	-3.22853421302821	0.00124426374330439	0.0204122988016828
AGR3	14.9921641740297	-0.999605045898789	0.316125730737701	-3.16204898464336	0.00156663208598215	0.0238233008561673
SHF	72.2863941208294	-0.999311119978898	0.188001546333007	-5.3154409603037	1.06399344873009e-07	1.18998378408766e-05
TSKU	138.560321420998	-0.998447390083527	0.203035311563282	-4.9176046392912	8.7609628396903e-07	6.85886046316198e-05
RNASE11	27.5387795893104	-0.996895515339307	0.285628851651852	-3.49017793396588	0.000482699041219392	0.00991573598959718
DDIT4	225.843331341578	-0.996424788737029	0.168873994941923	-5.90040396142523	3.62612643674464e-09	6.75840725619295e-07
HEYL	26.5962671502992	-0.995960224556615	0.308937572586695	-3.22382355832464	0.00126491310534818	0.0207028518938055
KAZN	939.929411913768	-0.995240771025875	0.168150881575786	-5.91873656384799	3.24424119242309e-09	6.34970095605919e-07
GJB3	52.8518029100137	-0.994180089334152	0.217295463531101	-4.57524548915333	4.75661900678264e-06	0.000275844753265765
TFRC	256.940611683991	-0.994058940674555	0.225840331825727	-4.40160060268436	1.07455223811261e-05	0.000542732626599662
ASRGL1	250.178685724745	-0.989302972231464	0.175821883563126	-5.62673401161846	1.83653584445571e-08	2.48850606923749e-06
S100A12	26.228527276216	-0.989182144906098	0.315853213833072	-3.1317779955498	0.00173751205110321	0.0255580651557181
RAPGEF3	65.2559989580066	-0.985831449746219	0.212107515243624	-4.64779123273358	3.35508214886808e-06	0.00020686795080808
ABCA3	220.424814489124	-0.983487379021241	0.137529571617856	-7.151097523622	8.60868001801187e-13	5.05472995057597e-10
LOC534520	54.0578107608632	-0.97882333825253	0.218373576035454	-4.48233415426421	7.38310158818733e-06	0.00040641667023725
HSD11B2	20.009735051038	-0.974546284481123	0.259920983573617	-3.74939441626537	0.000177262108068015	0.00475805262265612
NPC2	379.71850606139	-0.973283318879095	0.226903567064705	-4.2894139191807	1.7914522922743e-05	0.000789151703221657
ENDOU	12.4797784027682	-0.969553600561362	0.294059106963606	-3.29713849223298	0.000976753252662152	0.0168474991879009
LOX	114.805055829506	-0.96839002497669	0.295826511561	-3.27350655580782	0.00106221926563472	0.0179266992710473
TBATA	8.54144591890829	-0.964299781710611	0.313097512213735	-3.07987046876417	0.00207090639134438	0.0290036215365427
SULT1A1	745.036448796176	-0.963670254548283	0.254083519116573	-3.79273027191564	0.000148999973380392	0.00412516232785163
HES6	17.3676582236985	-0.956669718531731	0.310154721238868	-3.0844918778294	0.00203900177383523	0.0287336129968861
NRG2	14.3485192417104	-0.949022685621099	0.306747809783516	-3.09382057622795	0.00197596947321642	0.0280734721570798
AOX4	78.6334180278467	-0.94637229697594	0.300620762052452	-3.14806033526991	0.00164357765079918	0.0244833998467887
GATSL3	169.009181531074	-0.946298912190732	0.23846141514804	-3.96835232904769	7.2371281537247e-05	0.00232843858315727
PLIN3	111.617298757741	-0.945518567791495	0.191332657361505	-4.94175213385045	7.74236072961594e-07	6.21866342664455e-05
TGM2	121.645080937798	-0.944173501726999	0.295177197975207	-3.19866679473766	0.0013806464113265	0.0219157913044669
RASGRF2	178.153404377464	-0.942853040514152	0.265533316293776	-3.55078998625925	0.000384076761119418	0.00837834321624588
QRICH2	18.2161198830271	-0.940389057827562	0.283561036926915	-3.31635498310699	0.000911999050772007	0.0160199798141742
TIMP1	129.889957868516	-0.940363974123778	0.271681595549575	-3.46127227433846	0.00053762876141653	0.0106557869281037
PIR	13.9733558399126	-0.937149165385605	0.286051577926036	-3.27615450395425	0.00105230976136983	0.0178020998285998
GM2A	1141.6073871742	-0.935830847148641	0.31061849076759	-3.01279825562235	0.00258850935702586	0.0339323477760079
LTBP2	438.206675862706	-0.935082274645701	0.303408864038909	-3.08192141191295	0.00205669128427795	0.0289250434910627
MITF	85.4477889857285	-0.933171444157527	0.212440072666421	-4.39263380229971	1.11985665811069e-05	0.000553953652350701
ARAP3	39.6337516598121	-0.9257604929265	0.278874776195564	-3.31962791886671	0.000901374981348203	0.0158975922868071
FSTL4	8.91052606373947	-0.924793917540855	0.314755103550583	-2.93813795903149	0.0033019005626316	0.0398717932550167
EGLN3	99.7337862789903	-0.923995461795509	0.228918197810915	-4.03635652661709	5.42876987295958e-05	0.00186136800607655
USP44	10.277660050059	-0.917285484316734	0.31146969739859	-2.94502319801235	0.00322930449650523	0.0394344531756947
SNTB2	91.7054392390404	-0.916068514318449	0.25007122712474	-3.66323037180723	0.000249054358137884	0.0061515658842653
SYNC	1076.78991453497	-0.915701797818993	0.161698111009134	-5.66303336572231	1.48720227550089e-08	2.13853617003659e-06
LOC789522	146.441943769066	-0.914524502451261	0.237601856563899	-3.84897877346895	0.000118611283910603	0.00337729851809015
SELENBP1	263.079834054384	-0.913620786082814	0.236962332287846	-3.85555280985759	0.000115468399456905	0.00332161841140424
MTHFD2	44.0081859521345	-0.913098874142244	0.227497523351558	-4.01366511903169	5.9783147676125e-05	0.00199782784404884
LOC101909613	76.9363756844093	-0.907403518307358	0.190416346330218	-4.76536566211469	1.88511461558385e-06	0.000125312996774773
FMOD	31.0605392414721	-0.906770079886399	0.312252117888454	-2.90396774894037	0.00368466113752199	0.0431264491278736
GADD45B	21.7290811779392	-0.904250372414297	0.271438701915094	-3.33132440596901	0.000864338109261726	0.0154117096935945
SLC12A1	19.2945551539783	-0.902083748173028	0.308682445842474	-2.92236814993158	0.00347380665408482	0.0411368767809776
DPP3	106.651862051755	-0.900139326830796	0.179061006934453	-5.0269980172752	4.98217502683775e-07	4.30728898639249e-05
LOC101909596	26.165853540784	-0.900025539541245	0.287459601613425	-3.13096356667048	0.00174233774487973	0.0255760661467136
ALDOA	1118.26189425271	-0.898692830978699	0.169559849226833	-5.3001511565185	1.15706845171849e-07	1.27386004856382e-05
LOC100847995	11.3682567949402	-0.898573972336057	0.299440866138445	-3.00083947767038	0.00269236455038446	0.0346808055246963
PDLIM2	19.3312121874416	-0.897185758650737	0.304599956226324	-2.9454559671181	0.00322479044562218	0.0394134839199547
PHB2	223.737515411682	-0.893622268719506	0.144099357158432	-6.20143133419393	5.5951931814339e-10	1.27173326310914e-07
SARS	440.909429495544	-0.89358920289896	0.152781562900894	-5.84880260374488	4.95124238704074e-09	8.40637442387688e-07
FLVCR2	16.3831646569952	-0.892879243185962	0.310470052828751	-2.87589490532427	0.00402883827634295	0.0459711651742711
LOC786101	22.9700077802873	-0.890780107113483	0.296791934206131	-3.00136224893096	0.00268774614472216	0.0346808055246963
UHRF1	44.1963319147904	-0.889418856083264	0.26109135449296	-3.40654273218092	0.000657912505292516	0.0125627412257211
UPK3B	106.624727378733	-0.885754692489244	0.259514162631867	-3.41312660359785	0.000642220994968487	0.0122964378547499
TPI1	489.555999551623	-0.883142271052856	0.198479346383697	-4.4495424191169	8.60534330713785e-06	0.000455889089790175
HDHD2	180.618418131136	-0.880056251593193	0.153049451702608	-5.75014311912229	8.91679349200116e-09	1.42790288510546e-06
TUBB3	53.9137494451378	-0.877566717085624	0.289965449775087	-3.02645269554118	0.0024744153511297	0.032716856633725
ITGB4	3291.31298001992	-0.875929638618222	0.149883069299645	-5.84408661172445	5.09355231173482e-09	8.54504037821037e-07
TPD52L1	927.305635841953	-0.872994110631585	0.11889571606074	-7.34251947467647	2.09610011620406e-13	1.47691214187738e-10
LOC786798	11.2086878285368	-0.86612723820362	0.290758932123121	-2.97884997678028	0.00289332401751882	0.0365674637263455
FAM78A	21.6284218219833	-0.864734628361527	0.294026079712952	-2.94101335910658	0.00327140424777016	0.0396241258721267
AMDHD2	94.3832750593483	-0.86260809367335	0.172629297996157	-4.99688119969389	5.82649374393567e-07	4.91658382272703e-05
HEXIM1	455.898005508448	-0.862344463300895	0.145635515526583	-5.92125114662359	3.19501495675636e-09	6.3414296860015e-07
ACSS3	2939.72624207055	-0.858673328079237	0.152133082780222	-5.64422486146364	1.65927097078409e-08	2.3091914274929e-06
OGDH	510.965661628872	-0.855665778879574	0.112211575779147	-7.62546798704332	2.43150649576244e-14	2.14154934614277e-11
HIGD1A	20.4898492199745	-0.855374980203028	0.288172743415698	-2.968271634799	0.00299479544524792	0.0374469009888498
PRDX6	1813.34806305094	-0.854360449945958	0.145238179582461	-5.88247837037149	4.04168169938772e-09	7.20954158326224e-07
PDLIM4	444.150032946076	-0.853916809290509	0.165785296476892	-5.15073910314798	2.59461913937454e-07	2.49863776933983e-05
MRAS	55.892234808273	-0.852674740991537	0.211116936964032	-4.0388741578645	5.37083683613549e-05	0.00186132440748502
ENO1	755.864512617914	-0.848118171346654	0.143759757012326	-5.89955206500479	3.64489746998768e-09	6.75840725619295e-07
TST	956.905291276684	-0.8430529733303	0.160604773905009	-5.24923981293939	1.52728146516107e-07	1.60615301545148e-05
PTGFRN	430.894275134329	-0.841923685333207	0.225915495033632	-3.72671952053519	0.000193988122753984	0.00504786454157214
N4BP3	83.1101453535265	-0.841903998921754	0.237874455768197	-3.53927871827553	0.000401221989244638	0.00864175016324736
ADK	122.704742662737	-0.841009201100078	0.191737767578902	-4.38624696490217	1.15323178555527e-05	0.000568127979092692
PNPO	22.4451760106354	-0.840682478525499	0.251237843625811	-3.34616181381335	0.000819385636336032	0.0148880570499167
GSTT2	101.094306808699	-0.839858770032519	0.265155778248552	-3.16741643565184	0.00153799904561936	0.0236078487016261
C3H1orf87	1251.47319419048	-0.838583704083105	0.147799751142442	-5.67378292318585	1.39678110622666e-08	2.07194098409959e-06
FAM46C	34.611804474804	-0.83842417983185	0.250574366634926	-3.34600937474738	0.000819836238343414	0.0148880570499167
WFDC15B	270.127221432863	-0.83765430098153	0.271269906309873	-3.08789984254529	0.00201576395988435	0.0284916205844436
STK39	70.5216459909817	-0.837538643916217	0.241071624880929	-3.47423154562423	0.000512318728323103	0.0102862891108094
ITGA7	256.819940081067	-0.836278127969594	0.227548531905509	-3.67516380337213	0.000237696860870967	0.00596018534411684
SF3B5	46.2077096884724	-0.836004781364366	0.213875232072036	-3.9088433628574	9.27390671005829e-05	0.00281049233028261
ITGB3	620.264866931474	-0.835735632650108	0.228366231004597	-3.65962878562937	0.000252580878687804	0.00616875172004945
PEPD	308.262957937126	-0.834264514577009	0.172717693967195	-4.83022031741268	1.36382059339612e-06	9.75581715844574e-05
CCDC85B	12.708885027387	-0.83421523391618	0.287725131155402	-2.89934782744304	0.00373939810360126	0.0435141189727077
KRT7	262.752034790789	-0.831994575772321	0.169735256152	-4.90171926937359	9.50015322802832e-07	7.23654915077703e-05
TPM4	958.952255620266	-0.83109566970012	0.139063910390832	-5.9763576859328	2.2818170728664e-09	4.72873032218136e-07
GAS2L1	389.046749805031	-0.83082760125692	0.170014614415647	-4.88680107949858	1.02487549348318e-06	7.68220502881116e-05
CLIP4	57.5978582042364	-0.82402228689074	0.228896261554967	-3.59998141207239	0.000318239929053758	0.00730396918603512
FBXO2	39.5326662642597	-0.822162550057575	0.28540074729396	-2.88073019378172	0.00396755112342611	0.045382086389059
NUDCD3	668.634247776706	-0.817333275045189	0.131156789662195	-6.23172675353139	4.61321629026672e-10	1.08349073270731e-07
SLC35B1	60.4049221391604	-0.815284338297577	0.220532604877716	-3.69688798964511	0.000218258583614202	0.00555336405835705
PPFIA3	80.9752976024841	-0.813007874230938	0.245772641660951	-3.30796735037947	0.000939757650219689	0.0164102413964013
LOC104973907	39.4713052827035	-0.809409688510216	0.273767014233528	-2.95656396288771	0.00311087700833386	0.0384211032440322
POR	320.249426286546	-0.808453214223095	0.188148683125751	-4.29688478703173	1.73215165005948e-05	0.000772451932045514
RASEF	291.908274373701	-0.807589900748268	0.192378418016109	-4.19792359806515	2.69373473092832e-05	0.00110062771714157
HNRNPM	1751.70558812341	-0.80742889437768	0.198540783932374	-4.06681629026258	4.76597846764919e-05	0.00170030806496487
RHOBTB3	1094.51454647268	-0.806972444368412	0.176053926830191	-4.5836662600929	4.56893278377835e-06	0.000268272503287519
PSEN2	133.188039519075	-0.803552058067902	0.22415147995123	-3.58486171156548	0.000337256857413308	0.00762860936543874
FAM195A	104.035804344724	-0.799974019088757	0.216395371625797	-3.69681667901898	0.000218319875697545	0.00555336405835705
FKBP9	692.748060486493	-0.79959196991741	0.161859562815372	-4.94003539864664	7.81083896193645e-07	6.21866342664455e-05
SIK1	333.041961674118	-0.799007326710993	0.228669550065673	-3.49415707723884	0.000475561124864886	0.00985107924812995
LETM1	108.352037638249	-0.798384943711991	0.157105035220532	-5.08185458595443	3.73767504310323e-07	3.39814946499424e-05
SMIM3	137.729305254205	-0.797587394622666	0.239528330854451	-3.32982487615345	0.000869006212147206	0.0154426677699602
STAP2	469.093580296481	-0.793660669099161	0.184804639063044	-4.29459278253514	1.75014277972018e-05	0.000778012998480022
TIMP2	2332.23029760839	-0.79163523989578	0.230712772475465	-3.4312588392997	0.000600787049789006	0.0116135680461271
TGFA	217.297669269009	-0.791148048045395	0.218120193859831	-3.62711968133407	0.000286600471307363	0.00678785519607288
TUBA1D	2254.19714694683	-0.790253789102596	0.194777339928621	-4.0572162521174	4.96610955926954e-05	0.00175333696982593
ATP6V0D1	452.365520654239	-0.786506523082381	0.163719784951183	-4.80397969809755	1.55542607604976e-06	0.000107975686028046
SRP14	178.582360293411	-0.785557914607724	0.175635502294992	-4.47266016461937	7.72524975430905e-06	0.000421954339293501
SNRNP25	161.614731483009	-0.783078055511846	0.221713391982277	-3.53193845671913	0.000412525350965935	0.00879471595432974
ASPHD2	24.9846680928929	-0.781473111373482	0.273617226627861	-2.85608154502765	0.00428904961405809	0.0482372603043149
FAM43A	203.002076815971	-0.781267190835495	0.185006983155749	-4.22290649525257	2.41171892328829e-05	0.00100550127417097
LPCAT3	233.082988265518	-0.77987217906957	0.160708812571016	-4.8527032624608	1.21789853072189e-06	8.91390057162989e-05
ARMC12	296.594719001385	-0.779619170517597	0.193351611360378	-4.03213174709212	5.52731845748763e-05	0.00188597994438052
LMNA	174.840249061002	-0.775862461948443	0.14546422089451	-5.33369963539761	9.62316554965014e-08	1.08487719140536e-05
SLC3A2	531.346332785535	-0.775139761383547	0.16187746068121	-4.78843538885289	1.6808666241225e-06	0.000112893726863547
LOC101909753	28.4404217941895	-0.772333334571875	0.257825530373603	-2.99556577447052	0.00273936214872301	0.0350343849641514
ELOVL6	245.154321772202	-0.771487353067966	0.180494296949491	-4.27430321127463	1.91735963495012e-05	0.000833933085670282
LOC782470	33.6947741447648	-0.768883762620571	0.264726570991339	-2.90444498918746	0.00367904849622816	0.0431226961187077
FOSL2	222.946021815553	-0.766875678687203	0.211419890548993	-3.6272636254605	0.000286440798062899	0.00678785519607288
COX20	49.5173820294821	-0.762214580084651	0.222459153223795	-3.42631251193273	0.000611835991407854	0.01176743230887
PBXIP1	1710.2992007964	-0.761847955403485	0.115003801205442	-6.62454586211913	3.48317364766555e-11	1.36346897341397e-08
ACSL4	702.895525800169	-0.760980425347639	0.212363112175549	-3.58339269730884	0.00033916012593893	0.00765936617745418
DOCK9	4534.06169328523	-0.760765665046145	0.191016009473056	-3.98273247956975	6.81274284675236e-05	0.00222234194899153
CHP1	64.1890970198164	-0.759076254508854	0.181988363348823	-4.1710153360405	3.03245450636773e-05	0.0011903439806054
C19H17orf89	24.0177136628527	-0.758289370008141	0.257560623187709	-2.94411995367593	0.00323874445067505	0.0394438650156915
S100B	1502.47271353775	-0.757872735212527	0.22922190311946	-3.30628410679217	0.000945421747015152	0.0164683353015297
GIPC2	296.285107555485	-0.756916123945276	0.18802424718497	-4.02563039223689	5.6822882476058e-05	0.001934174057615
CDK2AP2	118.852502686033	-0.754465496086109	0.192427198074677	-3.92078408683846	8.82613178412625e-05	0.00271567356117701
TCEA3	116.009136922598	-0.754033574736916	0.190476256917395	-3.95867488651838	7.53667448947666e-05	0.00239204542580417
B3GNT8	86.7672119968295	-0.752424697090015	0.184947132144574	-4.06832313842986	4.73526829195791e-05	0.00169363961345865
RWDD3	37.0329593396617	-0.752371318615066	0.259645160050853	-2.89769051912121	0.00375921337390468	0.0436794424082048
KLF2	95.4382126393581	-0.752136238203842	0.20821380218628	-3.61232651393081	0.000303462125069527	0.00706841035781781
LOC782264	60.3349153842273	-0.751305940955252	0.260737310149527	-2.88146694665369	0.00395828748540275	0.0453129059661215
MGAT3	220.355260110603	-0.749564455789072	0.25809180726672	-2.90425513202924	0.00368128040241309	0.0431226961187077
PXMP2	82.2976941554849	-0.749296555415309	0.225704172757032	-3.31981702536762	0.000900764653878607	0.0158975922868071
MSRB1	112.55978933329	-0.748305362074535	0.226565431567642	-3.3028223100801	0.000957170189311871	0.016611382152442
SNX25	477.256806000143	-0.748229784609704	0.176941302689022	-4.22868925026925	2.35056744814619e-05	0.000988781984456003
COX11	159.096606874898	-0.746688283423742	0.20037195437478	-3.72651095685338	0.000194148636214313	0.00504786454157214
ZFP36	137.080473608287	-0.745408630184941	0.169484462893997	-4.39809418194961	1.09205591143339e-05	0.000546537788389488
YBX3	730.639163522812	-0.745147078191788	0.175079907726153	-4.25603992982045	2.08079561049954e-05	0.000893980845828033
MYRF	121.382399545098	-0.74434446482001	0.244401833036058	-3.04557644095163	0.00232234736652134	0.0314849991697714
FZD5	494.252535024252	-0.74336809134169	0.211061525942524	-3.52204452243051	0.000428232217453879	0.009020401208311
2009-09-01	1115.61202823867	-0.74071097321094	0.121197578436566	-6.11159878576799	9.86379139399429e-10	2.13846997421796e-07
GSTM1	143.372563983357	-0.7405485017961	0.219463716134072	-3.37435506352081	0.000739888665438814	0.0137734624483009
ELOVL5	418.773280580016	-0.740392340374571	0.173269693957262	-4.27306312757264	1.92805841992404e-05	0.000836006130879065
LOC100294880	69.9424949829985	-0.740156114473527	0.227657614496742	-3.25118101632449	0.00114926659425283	0.0191209738444049
S100A2	57.1029629669867	-0.739057097108918	0.2326646470568	-3.17649074089237	0.00149068548011326	0.02311966767444
MARCH2	92.7376573884334	-0.738921224877991	0.214106586990135	-3.45118398861794	0.000558132942352721	0.010969608680104
ACPP	129.772694660614	-0.738264897407009	0.191010885489283	-3.86504096620416	0.000111070555720981	0.00323389725458692
ATP1A1	3639.99721320265	-0.7376408752898	0.140702650117015	-5.24255139953897	1.58371254451042e-07	1.64100567479712e-05
SLC37A1	247.243518090219	-0.736536811558437	0.189608680630771	-3.88450997659074	0.000102536482598048	0.00304840530120611
SLC22A18	57.6205087463842	-0.735684908491225	0.202828130687852	-3.62713449064631	0.000286584039898691	0.00678785519607288
MVB12B	179.448023642979	-0.73378299976927	0.200450181986181	-3.6606751488001	0.000251551527400925	0.00616498108545014
MKNK1	379.403003658769	-0.733007853357798	0.198099731090909	-3.70019610486708	0.000215432924426796	0.00550976546465046
LY6E	4966.21573217337	-0.732782456321342	0.196438481488086	-3.73034066833684	0.000191221039770518	0.00499016091193728
ACTN1	1066.24051598877	-0.730802730722861	0.155704626707635	-4.69351968644504	2.68544134517964e-06	0.000173592841450787
ZFYVE21	168.754462957915	-0.730175882215207	0.157029363340154	-4.64993213169637	3.32044275836254e-06	0.00020686795080808
GPI	455.34703208698	-0.728895640803305	0.14153625388069	-5.14988648362656	2.60644161292191e-07	2.49863776933983e-05
ABCF2	119.612015989881	-0.728258762217772	0.187039076626557	-3.89361825000781	9.87600263124128e-05	0.00296111976764792
LOC539876	72.229220425329	-0.727419890340252	0.230099605194884	-3.16132611233366	0.00157052558156255	0.0238233008561673
SLC29A1	347.309201482021	-0.725999251958781	0.232946460988311	-3.11659275216553	0.00182954117547072	0.0266067020069488
SLC25A4	72.2377878074403	-0.725754984239787	0.202441528402784	-3.58501039764826	0.000337064776263892	0.00762860936543874
LOC101902145	26.1798210474902	-0.725541163316838	0.252336956458666	-2.87528697143371	0.0040366043388515	0.0459853098974094
NHSL2	206.053295365137	-0.724335713056554	0.241926432710434	-2.99403295845528	0.00275316202546394	0.035142716723585
CTTN	675.273199754184	-0.723290349924378	0.101753969330029	-7.10822737124345	1.17542806107931e-12	6.62565289469185e-10
PGD	566.852895687758	-0.722488165894452	0.196011932777661	-3.68593970609933	0.000227860297178188	0.00573394162113398
GLI4	61.8647519173189	-0.720477943222871	0.191872101160946	-3.75499063628078	0.000173347958865409	0.00466186915330409
NDUFC2	198.599898536198	-0.718714362138105	0.178052890125799	-4.03652174154721	5.42495004401701e-05	0.00186136800607655
FAM115C	655.383110276595	-0.71725294176841	0.212712946970492	-3.3719289398398	0.000746437046026263	0.0138734957401791
GBF1	75.9582281745945	-0.716463859648862	0.21475241634982	-3.33623188891984	0.000849222969414673	0.0152350974674097
SERPINH1	206.957194437718	-0.714515070325352	0.196079629740042	-3.64400458769043	0.000268428631320232	0.00647721964480257
C5H12orf75	240.043218051633	-0.713347534660417	0.180313502035411	-3.95615151726312	7.61668623087362e-05	0.00241200769360609
EML3	323.241520396514	-0.712166635280039	0.124337946706087	-5.72766926064392	1.01819828782437e-08	1.59427225244679e-06
MYO1B	423.985594720977	-0.710824288773348	0.179391871415169	-3.96241080025458	7.41967316256415e-05	0.00237093048088104
FLNA	932.048651724258	-0.709783357734089	0.1495749312467	-4.74533634625855	2.08160153435398e-06	0.000137074433748207
GAL3ST2	117.589453573123	-0.709137186478241	0.199575662295054	-3.55322476860855	0.000380539170217313	0.00831404339023624
WBSCR22	79.2363437946262	-0.707853065778036	0.208550334212726	-3.39415934503375	0.00068839625205839	0.0130038605683738
TUBA8	52.4037172804626	-0.707261667353901	0.227921254064086	-3.10309659473458	0.00191507122729161	0.0273635008060299
AOX1	497.906768082527	-0.707160508633843	0.219930480286158	-3.21538200486688	0.00130271038184851	0.0210708473321834
PMM2	200.515155880942	-0.7067036073952	0.158344225514146	-4.46308417689703	8.07882964989208e-06	0.000434530028344577
KCTD14	305.594850070616	-0.70490412737649	0.183142599970471	-3.84893589743809	0.00011863204417078	0.00337729851809015
AES	211.721490847267	-0.703661448125535	0.134923728918547	-5.21525348999456	1.83566029974292e-07	1.834618790353e-05
MOV10	481.704375790361	-0.703109227312843	0.177963236093168	-3.95086784634972	7.7868315402851e-05	0.00244392049144093
DNAJC25	86.1313826493311	-0.702314129946128	0.221665351785782	-3.1683532148265	0.00153305141189659	0.0235591717518504
DNAJC10	1084.02699634981	-0.701850968842282	0.156759568737106	-4.47724483102734	7.56125190981553e-06	0.000414603742852609
TOMM6	121.529281394127	-0.70114297316149	0.167349222254305	-4.18969962164527	2.7932396210692e-05	0.00111662658594926
NHP2	61.8730254143384	-0.699998793300079	0.218073617630833	-3.20991966339127	0.0013277207474492	0.0213587223436691
ZNF750	283.791462356012	-0.699048803484827	0.201641087442935	-3.46679742878623	0.000526698662060915	0.0104833863640712
RNF183	89.1478752752618	-0.698631385711286	0.201991974171817	-3.45870863719081	0.000542771712033659	0.0107275441318069
PRDX1	562.026433131537	-0.697939067248276	0.159173516744826	-4.38476878265595	1.16109039156043e-05	0.000568127979092692
SEC61G	294.321117026094	-0.697769935951172	0.204557192070454	-3.41112394479313	0.000646956753741194	0.0123703047133255
MLXIPL	45.0921128321215	-0.69775223114408	0.214972884494136	-3.24576856651479	0.00117134021294812	0.0193511445262191
MCCC2	86.0391175498918	-0.696378028489629	0.192518545296048	-3.61719972181778	0.000297807509701731	0.00697318041594436
CBS	254.61683972149	-0.694195763104854	0.177216350046042	-3.91722187554646	8.95752980212231e-05	0.00273458467027154
CST6	51.54433835738	-0.693910243388359	0.226705725020119	-3.06084128809176	0.00220716056746286	0.0303151137589538
DHCR24	207.936200641796	-0.693888898811915	0.219240363514527	-3.16496874794654	0.00155099609291006	0.0236799966861199
SERINC2	396.698953761498	-0.69290941220192	0.141186588872769	-4.90775659171381	9.21240875981935e-07	7.05550349148773e-05
GALNT10	614.782360361708	-0.688775464818244	0.136823554504084	-5.03404159696557	4.80245391021892e-07	4.17754200634599e-05
ZBTB7C	340.555939916998	-0.688487502166123	0.116770911827148	-5.89605314708226	3.72299103687887e-09	6.8135571028178e-07
CHDH	65.7390158641137	-0.687402169885649	0.236771258298929	-2.90323316615478	0.00369331550154712	0.0431918689193377
ARHGDIA	302.648846024985	-0.687058004368551	0.151818247112342	-4.52552981895612	6.02443858342748e-06	0.000342324147248629
DNASE1L1	73.6681797816131	-0.684688503913039	0.220385992115146	-3.10676961517276	0.00189143741711003	0.02719809804277
MRPS25	44.8251450377505	-0.68352833482537	0.227706816805174	-3.00179127008832	0.00268396138114162	0.0346676294986688
SEPHS2	172.245404858384	-0.680930339351433	0.162237995053232	-4.19710770666274	2.70345381836753e-05	0.00110062771714157
SMAP2	73.5809469563448	-0.680922608557452	0.1974380220669	-3.44879168373519	0.000563100934572638	0.0110364650486754
AAK1	1860.73174092527	-0.67749438550232	0.16550925563481	-4.09339274050744	4.25106770457702e-05	0.00154795984736174
TUBA1B	277.633391605466	-0.675652185602613	0.20130360351544	-3.35638395837654	0.000789688521602672	0.0145088535155474
TSTA3	156.03554322577	-0.672662476555814	0.154307850461743	-4.35922394449132	1.30524490386313e-05	0.000625629632150995
ETFB	334.04224145282	-0.670413067984266	0.203367611421513	-3.29655771289325	0.000978775027930495	0.0168617331217562
SEPP1	4827.88463077104	-0.670066812588768	0.106956097040918	-6.2648771891183	3.73119352695951e-10	9.22455775121288e-08
ACTB	2231.09632425581	-0.667994389219106	0.119183683841002	-5.60474695605355	2.0855943179527e-08	2.79906620272281e-06
MYADM	251.799774276046	-0.667945866206341	0.142342050047013	-4.69254072135206	2.69832802885077e-06	0.000173629399920388
TMSB10	431.955446529518	-0.667311894897901	0.192661009048332	-3.4636582575486	0.000532883032866766	0.0105766023931809
ST3GAL4	123.621199601245	-0.665377959390914	0.21516853002094	-3.0923572295919	0.0019857372729975	0.0281519211781496
ALDH3A2	1514.63162676141	-0.665016738932305	0.118062701725998	-5.63274200242923	1.77366698722449e-08	2.42665195960849e-06
DOLK	81.7508527936106	-0.664704335240371	0.191326955025052	-3.47418028553967	0.000512416616221133	0.0102862891108094
GRAMD1A	334.228194609938	-0.663914227978525	0.150966165814609	-4.39776836350094	1.09369611358101e-05	0.000546537788389488
ELOVL1	127.382882931572	-0.663450213387325	0.15104014858511	-4.39254211282422	1.12032920039703e-05	0.000553953652350701
NDUFA5	79.4539109484721	-0.662981409425007	0.205823291697669	-3.2211194561928	0.00127690913108175	0.0208021307347514
LOC616200	350.767246962236	-0.661692055872951	0.222648193429089	-2.97191747070561	0.00295946224281037	0.0371038629232062
MANF	74.2374995692508	-0.659309566617695	0.205064528536319	-3.21513218948017	0.00130384465467385	0.0210708473321834
ORAI3	82.5694286424676	-0.659160739406515	0.188576678350245	-3.49545206317745	0.00047325945461545	0.00982205041891152
XPNPEP1	285.954045062879	-0.658757740385005	0.181069551666065	-3.63814752024077	0.000274606127710676	0.00658120672057627
ARHGAP26	1277.76663410748	-0.657241916574232	0.173906896662325	-3.77927459570737	0.000157285898766171	0.00432060991308553
HCCS	93.4706708140076	-0.655272360141509	0.174861701567041	-3.74737494985591	0.000178694872289824	0.00477830766661897
OPTN	234.97814618209	-0.653960772626624	0.176613781071033	-3.70277318486039	0.000213255527429685	0.00547394698094559
SLC29A2	272.438910999198	-0.653264022279533	0.165338718545369	-3.95106498965805	7.78041908680043e-05	0.00244392049144093
TMSB4	368.388706362521	-0.650408051486734	0.186881126332907	-3.48033032682021	0.000500795916488338	0.0101396782401633
CELSR2	1334.89142253776	-0.65002800955515	0.189610680877957	-3.42822464718399	0.000607542496112056	0.0117120230577443
BSG	3109.40004475122	-0.647219690644418	0.155203060184689	-4.17014773983347	3.04402236647614e-05	0.00119156564412172
TMSB4X	1405.06734531529	-0.646263162023162	0.201081054736406	-3.21394356554543	0.00130925403137274	0.0211126021382872
SMIM5	167.720523985051	-0.644980842640648	0.200180743949383	-3.22199243501531	0.00127302496275855	0.0208003426978357
SNRPD1	124.903147455972	-0.642892937794704	0.207075542018985	-3.10462998926142	0.0019051719175925	0.0273180885331375
NMT1	240.209911270283	-0.641743840657395	0.145664789956965	-4.40562088372206	1.05481307733383e-05	0.000535314410755791
MAT2A	1855.91480157406	-0.640684005465861	0.13992786588821	-4.57867345720624	4.67934036269887e-06	0.000272484563599803
CFL1	771.093388437066	-0.638261234387406	0.174205644336069	-3.66383785565584	0.000248464106704549	0.0061515658842653
HIF1A	3532.11465581279	-0.637468855819778	0.154729221883266	-4.11989957721569	3.79037564017405e-05	0.00143585950326163
SLC12A4	90.5872045782841	-0.636900546916092	0.206399129818568	-3.08577147333882	0.00203024795713703	0.0286675893907566
TMEM180	109.708548932962	-0.636415280767672	0.184114075280946	-3.45663567435865	0.000546963789486936	0.010795257312955
FAM96B	52.2360929284162	-0.635545971180437	0.218167221556556	-2.91311392539178	0.00357844023159001	0.0420929714053142
MAK16	116.197676036318	-0.634736195770539	0.179431214731183	-3.53749037881438	0.000403948902704341	0.0086511366822334
SMS	971.315084938602	-0.632975318138861	0.177968022386518	-3.55668006898531	0.000375571078734613	0.00824384367839278
CCDC53	54.4526504163843	-0.632824448291546	0.218812828507124	-2.89208111155577	0.00382699131375968	0.0442411497895828
C14H8orf59	60.8953837618964	-0.632555855057391	0.192474912961035	-3.28643273726507	0.00101465002988702	0.0173735701350764
ETHE1	49.2237388023468	-0.631027035239282	0.214132427145223	-2.94690086715042	0.00320976085300124	0.0392924092298291
TMEM258	81.9927906044687	-0.628986195378589	0.209659330451446	-3.00003913026066	0.00269944924485021	0.0347371574721244
REXO2	54.0995405242871	-0.628645129757801	0.209805172939752	-2.99632807403812	0.00273252275243494	0.0350187255200921
STEAP3	105.728442671367	-0.627563675337074	0.20555821064349	-3.05297304044687	0.00226586293866223	0.0309935884842768
FIS1	227.276061582906	-0.626335440183638	0.182031585564198	-3.44080637567563	0.00057998340752948	0.0112888483134053
PMVK	62.738044952296	-0.625749616809756	0.206904956888074	-3.02433361781786	0.00249181490442859	0.0328174351712221
FBXO44	66.656314893912	-0.624360936674104	0.189360484216716	-3.29720817549002	0.000976510935366651	0.0168474991879009
C9H6orf118	396.136932951656	-0.623985366170595	0.168475036424692	-3.70372596090528	0.000212455764309844	0.00546336976396774
SDHC	113.105639374248	-0.62277299802493	0.157588959143518	-3.95188217124882	7.75389193387891e-05	0.00244392049144093
GIPC1	102.851075912042	-0.619067038102517	0.217077296315724	-2.85182766051281	0.00434686607029892	0.0486545168090964
ACSL3	958.464781635346	-0.618888127746345	0.203684721510347	-3.03846122162338	0.00237789706618674	0.031974547191511
ERGIC1	1008.02549760832	-0.617898633123032	0.0851033305181718	-7.26056934976352	3.85464355576311e-13	2.46907440853699e-10
CAPNS1	1051.44962726302	-0.617413418125842	0.156126966958893	-3.95455974167744	7.66757115503994e-05	0.0024226774151754
ACTG1	4057.38908218243	-0.617393331789287	0.124590552795009	-4.95537838093628	7.21896657700614e-07	5.88032815047228e-05
PKM	775.149467226181	-0.617361552017451	0.132217448947501	-4.66928954485111	3.02243145252533e-06	0.000190995982192767
LOC100851864	179.079909541293	-0.617309289184113	0.17717053761278	-3.48426604954652	0.000493488678933307	0.0100640267200118
UQCRB	165.257622138106	-0.617254601258164	0.196491321478285	-3.14138353090764	0.00168151673795253	0.0249430882855021
TRMT6	79.5089701152998	-0.616698223882884	0.170241097763983	-3.62249910264238	0.000291770473517998	0.00688715161275651
URB2	82.9636026274464	-0.61585619173284	0.188086469073227	-3.27432480798537	0.00105914791458232	0.0178962978564677
MIEN1	47.2533864880311	-0.615140363373233	0.211761033537798	-2.90487986905029	0.00367394080949332	0.0431083879162197
MTA2	321.985026215777	-0.614598751826845	0.14664778609995	-4.19098554551621	2.77745356228523e-05	0.00111662658594926
CRELD1	62.7336432960494	-0.613826706212667	0.206387243589944	-2.97415041518862	0.00293801017048925	0.0370325933117482
EDF1	164.838719171138	-0.613299175421134	0.153185469603292	-4.00363805398389	6.23757735811035e-05	0.00207311179553045
TIPARP	733.665102785728	-0.612501141202895	0.19313258088701	-3.17140245519337	0.00151704807611605	0.023408541231353
MTMR1	87.4765441150146	-0.612188657475269	0.168623997596896	-3.63049545853335	0.00028287768240092	0.00675646152609112
NDUFA4	164.992637440636	-0.611787383654384	0.201712649250959	-3.03296489301092	0.00242163770975582	0.0323160214070823
EIF5A	279.189168739462	-0.611528143215508	0.154851671528155	-3.94912200288598	7.84383681564631e-05	0.00245634107569084
RASSF3	116.616894511027	-0.610538785661229	0.175788121292479	-3.47315154842235	0.000514384815224666	0.0102964642274801
BLOC1S1	354.613327287548	-0.61020923586665	0.169876647566975	-3.59207251029645	0.000328058533531343	0.00746856044411845
PFN1	265.33883360634	-0.61002283305255	0.155727800474273	-3.91723784189277	8.9569367558773e-05	0.00273458467027154
ACAA2	330.555893930171	-0.609766216280149	0.171820431682116	-3.54885743395334	0.000386906496247088	0.00840105754254849
MYL12B	234.73524935633	-0.606333699952956	0.156810489312941	-3.86666544189477	0.000110333623919372	0.00321909198399957
SCAND1	48.5157852643768	-0.605920992375361	0.195277540671103	-3.10287086929206	0.00191653245072038	0.0273635008060299
SLC5A1	301.808000140539	-0.605411126175699	0.167934011547362	-3.60505367910513	0.00031208841463895	0.00719795407380046
KCNH3	297.046937502946	-0.604680288141903	0.204185236673948	-2.9614300132163	0.00306214078410293	0.0380191083079987
ARRB1	168.600254309427	-0.604345011526867	0.141368775042156	-4.27495400838448	1.91176754999769e-05	0.000833933085670282
NCEH1	334.052427279029	-0.603462233132247	0.211750762035851	-2.84987041997079	0.00437370438537045	0.0488385437390177
KLHDC4	173.621757821594	-0.603208796309459	0.147167409841377	-4.09879331952381	4.15309681353316e-05	0.00152807938110468
TCTA	92.0269633538969	-0.603059733573884	0.172927452464746	-3.48735683651402	0.000487820015311416	0.00999180182524487
SLC1A5	179.740016189576	-0.602819097481319	0.179194119887016	-3.36405624169701	0.000768058897259892	0.0141668664662126
PSMA7	254.226446888226	-0.601459424365996	0.160995805956941	-3.73587014140518	0.000187067192535613	0.00493856233169255
ERLIN1	731.657131713864	-0.60060901810324	0.174473411080978	-3.44241001756125	0.000576555641244932	0.0112532162000327
GYS1	123.748320619866	-0.600227530317164	0.200802990651351	-2.98913640862712	0.00279767199724426	0.0356381820187199
PGAM5	66.6439582071045	-0.599651107007879	0.187441522972633	-3.19913697615139	0.00137839661272235	0.0219157913044669
SH3PXD2B	570.197566410747	-0.598958513470803	0.203170153787633	-2.94806349409409	0.00319771379105715	0.0392186098725651
DENND6A	150.847315695641	-0.598208156798971	0.191030710477877	-3.13147637519911	0.00173929779196236	0.0255580651557181
LOC785923	296.725353099995	-0.598175478391666	0.136930992729318	-4.36844476527038	1.25134455511525e-05	0.000605977576312167
P4HA2	132.432158461	-0.59780039136115	0.167127311993359	-3.57691620975096	0.000347671555751163	0.00777680565657998
RASSF10	189.864994851375	-0.595362810183268	0.18690532594236	-3.18537102771952	0.00144568527271562	0.022645007253976
COQ10B	90.264707934886	-0.594888838863054	0.187832762931893	-3.16711967378533	0.0015395694689749	0.0236078487016261
RANGAP1	80.235560130021	-0.59475399763032	0.163302689840617	-3.64203429968483	0.000270492021411512	0.00650950978480919
TMEM120A	55.4904045128094	-0.594695374830163	0.191019682922467	-3.11326752160689	0.00185028216825283	0.0267702015554609
PFDN2	96.7287658921331	-0.591485141718957	0.197175600171064	-2.99978872236626	0.00270166935775251	0.0347371574721244
MEA1	175.987504011666	-0.591347818660928	0.17568603351572	-3.3659352814065	0.000762846040327937	0.014089156487944
KLC2	86.6365881893496	-0.590230103629754	0.163789481807912	-3.60358978558807	0.000313852261429795	0.0072268073007658
LAMTOR4	166.304344555729	-0.590153247803903	0.145524521694093	-4.05535260266625	5.00587313484188e-05	0.00175917117746114
RASSF4	261.618460951577	-0.589724848074093	0.161381692322411	-3.65422396795747	0.000257961018929608	0.00627838804621077
C5H12orf73	93.6152968865029	-0.589007040991889	0.191652817522024	-3.07330227965056	0.0021170392492575	0.0293924306409228
USP5	205.831123938397	-0.588516012101589	0.143939079138792	-4.08864649977452	4.33897484163709e-05	0.00157184661872365
YWHAZ	305.545064869568	-0.587598497340605	0.147574522634533	-3.98170691560213	6.84221189725572e-05	0.00222680023224313
NSDHL	202.087893888852	-0.58750479693124	0.182467405676993	-3.21977941622764	0.00128289269749387	0.0208518153322764
LOC100139659	156.695960840297	-0.586205907081639	0.190658246338364	-3.07464228975069	0.00210755161867479	0.0293184772066784
LOC100337293	1794.81153487722	-0.584933997826122	0.192678074644438	-3.0358098548864	0.0023989059513916	0.0321649692359757
POLR2E	246.698568700918	-0.584438214800899	0.136253452263733	-4.28934610529837	1.79199932607813e-05	0.000789151703221657
HYOU1	444.985709595056	-0.583087045556703	0.131329986913376	-4.43986220710812	9.00164941400722e-06	0.000471565961123382
DAB2IP	377.532451158236	-0.582482168860442	0.150414594504648	-3.87251098059134	0.000107719821273309	0.00316247441954889
PDAP1	498.011074151824	-0.582384926832801	0.191472242922477	-3.04161542134646	0.00235312329066283	0.0317872014667603
TMED4	685.378144019019	-0.581268272570544	0.108339402581638	-5.36525270325852	8.08359639509101e-08	9.33721642619857e-06
SRSF9	161.337407486211	-0.580252204072647	0.197998577448082	-2.93058774235283	0.00338321435054446	0.0404378766987893
VCL	346.897025348484	-0.579727307182884	0.133199186035685	-4.35233370741148	1.34696031232862e-05	0.000639937003757995
PEX6	244.684807191792	-0.575297103348088	0.153559140050394	-3.74642045507217	0.000179375847159372	0.004787432648049
CAPZA2	358.260638555903	-0.574810034045077	0.137442114784696	-4.18219724678655	2.88705326766768e-05	0.00114281895078576
RRBP1	7339.23912977262	-0.572682963967066	0.169342043664925	-3.38181205076411	0.000720093944810048	0.013447229349363
BAG3	317.646784099503	-0.571296850506656	0.12033361859772	-4.7476080015222	2.05836482001413e-06	0.000136180643397367
DDAH2	95.7666976267141	-0.571044016406601	0.189581584015113	-3.01212809974769	0.00259423097675119	0.0339441995583823
NPEPPS	1136.12870794445	-0.570742510503185	0.128808287121716	-4.43094558010751	9.38207665868956e-06	0.000484293861810451
CREB3L4	291.924389907472	-0.568815869055766	0.131351482640314	-4.33048685573944	1.4878002740699e-05	0.000691949883240693
PSMC4	200.259077692371	-0.568011517181095	0.141150228845628	-4.02416292078642	5.7178325454917e-05	0.00194158304171251
GNB1	2031.74122706169	-0.56767085188123	0.14721033452963	-3.8561888585816	0.000115168523358063	0.00332161841140424
MSH6	1136.54011589248	-0.56680531206309	0.147098714694514	-3.85323089491434	0.000116569368802369	0.00334561210827491
SLC50A1	80.5490137807922	-0.566530188335541	0.18583509928745	-3.04856397154142	0.00229937950892134	0.0312166243157221
GLUL	1979.92616620681	-0.566080694760288	0.182407168647213	-3.10339061210431	0.00191316945336982	0.0273635008060299
GDE1	121.231037076618	-0.564754833260041	0.151021498262363	-3.73956582180716	0.00018433837567363	0.00489208359697324
BCCIP	203.830700431094	-0.562984710608677	0.165612485403776	-3.3994098285288	0.000675314432673204	0.0128255134571844
HSPA8	5466.28743277406	-0.562745397822535	0.152569778089163	-3.68844606625608	0.00022562783945395	0.00570368609434195
METTL9	1600.90930359687	-0.559651885081692	0.109813236229151	-5.09639734060696	3.46178150095691e-07	3.18845914454148e-05
PTPRU	464.567498818438	-0.559623905878905	0.191803841208689	-2.91768873007093	0.00352636174073364	0.0416193380656771
SIK3	870.137338034908	-0.559156487229819	0.140580134649225	-3.97749289844562	6.96457021456892e-05	0.00226139915814989
SNPH	107.763025753911	-0.55865104914239	0.177085384785973	-3.15469879017729	0.00160663883217321	0.0241811004089635
UROD	70.5474074698629	-0.558449097394416	0.1816878566185	-3.07367320958066	0.00211440905313491	0.0293848642769005
ELP4	44.7209402710212	-0.55826968500969	0.195672157125175	-2.85308698596579	0.00432967681957919	0.0485778708133041
HSPB6	130.654124749755	-0.55671212697893	0.189054317963376	-2.94472050665765	0.00323246517658099	0.0394388738254366
PANK3	373.82380624472	-0.556047307129679	0.194261187708438	-2.862369543237	0.00420486323314413	0.0474039461451737
HTATIP2	103.225669359186	-0.555677662093996	0.193535599313925	-2.8711909543456	0.00408928418672001	0.0464727360961761
ARL2	147.729811582996	-0.554271127677383	0.182357992317986	-3.0394671526701	0.00236997045078261	0.0319288944478284
CDR2	484.51328720402	-0.553817277554393	0.114693447886641	-4.82867406777906	1.37445158789598e-06	9.78220796799504e-05
SYVN1	354.801287923602	-0.552949841070996	0.153525575607798	-3.60167899636202	0.00031616861644314	0.00726826776984784
RHOC	568.742236577575	-0.552370562674281	0.170028044012437	-3.24870268244619	0.0011593258368415	0.0191976729644775
PYGL	2073.55148456838	-0.551790786565575	0.110045210644103	-5.01421900449733	5.32493084340311e-07	4.57554423446565e-05
TOP1	990.860649528326	-0.551711452300367	0.183362684108758	-3.00885349154865	0.00262235539966144	0.034153634280988
SPCS3	88.5084869610541	-0.551536882385268	0.174227354022616	-3.16561590158612	0.00154754995283794	0.0236530086067161
NUDT16	115.60505711714	-0.550016522436268	0.166647554193088	-3.30047761636505	0.000965204126646772	0.0166891491444249
NAA20	94.7422155836472	-0.550010837847329	0.172533127216048	-3.18785642341368	0.00143331687504516	0.022567934528644
ARPC4	118.719484494191	-0.549922209120325	0.185637914828951	-2.96233778335116	0.00305312639588304	0.0379741016511773
EIF4A3	380.485412769615	-0.549735908032742	0.130046827510939	-4.22721506210138	2.36601504374468e-05	0.00099129116903825
CYSTM1	295.800604458127	-0.549096818917021	0.159481170286186	-3.44301974917588	0.000575257303464715	0.0112434478785364
CORO2A	489.794345089023	-0.546048066992912	0.118616989737253	-4.60345577983776	4.15537458718484e-06	0.000247817614088534
ZBED3	143.65780086	-0.545719147863805	0.188431099179609	-2.89612038691998	0.00377807432875418	0.0437834074348716
OTUB1	132.370041592928	-0.544784580223487	0.158373582547709	-3.43987028303393	0.000581993055525812	0.0113123395013376
ARF4	517.717171082899	-0.54125769935657	0.132901734693289	-4.07261576085282	4.64880818391085e-05	0.00167547327180746
MRPL41	72.9892463418314	-0.540518709815673	0.170339064827634	-3.17319289243852	0.00150772317154002	0.0233408813359532
ACAD11	159.700108557467	-0.538038889048569	0.145698080474876	-3.69283443745401	0.000221768409656217	0.00562079213826512
APOPT1	85.8353667378031	-0.536811418369042	0.185258070166593	-2.89764120875445	0.00375980440257965	0.0436794424082048
ATP6V1F	100.406422543116	-0.536590671926388	0.183882993557796	-2.91810929082864	0.0035216089577236	0.0415980833463881
SLIRP	184.614497017603	-0.533783022063218	0.159288324482703	-3.35104926112259	0.000805059799006864	0.0147145300747143
TSPYL2	679.261061637551	-0.533468998894816	0.171223565797316	-3.11562836815526	0.00183553437874492	0.0266663406858489
ALG8	190.051174080254	-0.532589987773186	0.152992208127048	-3.48115759811057	0.000499251644829475	0.0101264193634112
PALLD	169.408118970757	-0.53151520256449	0.149041797088074	-3.56621573913523	0.000362173257145772	0.00803739455070586
FARSA	143.331078377129	-0.53132189906151	0.14498893771009	-3.66456853504166	0.000247755892610138	0.0061515658842653
DYNC1LI1	233.151908560263	-0.527900290222595	0.134513842935174	-3.92450530520496	8.69081442333066e-05	0.00268576659766613
LOC100336178	215.669664322613	-0.527246841935425	0.171134573554237	-3.08089026656164	0.00206382693541009	0.0289423195312422
L3MBTL2	81.5771156810978	-0.525907270755721	0.181313614390759	-2.9005393363474	0.00372521078561035	0.0434207364688346
STRN	373.290808097775	-0.525880002622799	0.158347761788053	-3.32104474786756	0.000896811574967266	0.0158767194905009
ATP6V0E1	391.745465893147	-0.525339958911597	0.175442675412451	-2.99436814718292	0.0027501389219762	0.0351359543866624
RUVBL1	208.030303949335	-0.522605946957418	0.150599174456381	-3.4701780328071	0.000520113493006963	0.0103669580529761
AP1B1	202.728145637022	-0.522073904520176	0.146525701204939	-3.56301932170913	0.000366613683817762	0.00810496198546248
TARS	420.504958467334	-0.520883373695995	0.148111823559842	-3.51682506620101	0.000436741515397063	0.00918591258951555
CORO1C	165.415022537365	-0.519551838305116	0.173004423417987	-3.00311303052555	0.00267233159515003	0.0345808051780112
EZR	7033.33322243723	-0.518837428691961	0.113450066343837	-4.57326686014888	4.80177923815137e-06	0.000277322430426349
IRF6	295.875512706516	-0.518332632783666	0.177855720824899	-2.91434332491319	0.00356437672856424	0.0419976562365612
TSPAN13	168.891358050323	-0.517175584602519	0.171718290541687	-3.01176760478504	0.00259731357165055	0.0339530082112241
ECHS1	133.823953394146	-0.515107690154755	0.168139002618307	-3.06358240582705	0.0021870396162527	0.0301268448408926
SPRYD3	314.692879908985	-0.513719567951058	0.130966232125698	-3.92253453132869	8.76223303217161e-05	0.00270191220764469
AP1M1	164.872794786033	-0.512592785173451	0.154577425006564	-3.31609085318689	0.000912861466845154	0.0160199798141742
ZYX	240.448145795813	-0.511811103825931	0.119225911849554	-4.29278414302892	1.76446527058827e-05	0.000781913351985216
COPG1	579.266759749582	-0.509839709870639	0.12437314768679	-4.09927479808239	4.14446719261457e-05	0.00152807938110468
EHD1	152.139222097643	-0.509278034741343	0.17887759614207	-2.84707557416446	0.00441228862801649	0.049112329832932
MAPRE1	292.719588116992	-0.508750779709122	0.109470308570294	-4.64738600222762	3.36167759970553e-06	0.00020686795080808
ZBTB8OS	83.0359998661578	-0.508256792779547	0.156483220934825	-3.24799547033375	0.00116221120823385	0.0192228642563749
PDLIM1	735.470288877331	-0.506671012964878	0.164211906999657	-3.08547061064176	0.0020323030768009	0.0286678828411194
H2AFY	581.889640936279	-0.506296733788166	0.124529790543497	-4.06566759309953	4.78951612550932e-05	0.00170439043537064
KRT8	1265.01457064337	-0.506124470082061	0.113769519163732	-4.44868251006378	8.6398616298299e-06	0.000456003483474018
PTCH2	747.081209873481	-0.504949451328061	0.172067716617827	-2.93459726933893	0.00333980855846144	0.0401411119720333
NAA60	188.825128872287	-0.504562425354041	0.165386785127131	-3.05080254729052	0.00228230611218832	0.0311046980009263
MYBBP1A	236.980396680474	-0.503896237513139	0.140778690248601	-3.57935023136888	0.000344449585524493	0.00774160057290455
TTC9	467.673499905611	-0.497901351717472	0.153558433282289	-3.24242271215526	0.00118518089437677	0.0195339990217046
RBM47	964.922370845875	-0.497736023670094	0.123429848744532	-4.03254179384339	5.51767981569605e-05	0.00188597994438052
DLST	385.402450621926	-0.494785780004628	0.121509645263791	-4.07198769225664	4.66136429898131e-05	0.00167571290054196
ARF1	340.65493594869	-0.494351887613158	0.111963820830962	-4.41528240054892	1.00878209533647e-05	0.000518823258667209
NACC1	220.806879855296	-0.491677746888305	0.14234272239305	-3.45418254352786	0.000551963628493458	0.0108635076155444
FHL1	1460.85226421728	-0.490785820535584	0.163005448934446	-3.01085530418653	0.0026051296280342	0.0340236206842058
GRPEL1	105.391227263865	-0.490063781530145	0.170596776794991	-2.87264384906323	0.00407052717377797	0.0463343044692078
EPN3	120.593160668971	-0.489361590192749	0.153008412704021	-3.19826590933512	0.0013825673055401	0.0219157913044669
CDC37	154.549934872418	-0.488347686790148	0.146482896298034	-3.33382052875687	0.00085661910350311	0.0153191324956419
DDX24	340.575509069021	-0.487934530624529	0.140998117195519	-3.46057479581746	0.000539023468937639	0.0106684251745354
LARGE	255.6840051021	-0.485461269731305	0.161457846102065	-3.00673693754358	0.00264068172737626	0.0342972229513237
HNRNPAB	957.588335465214	-0.485414929592317	0.159139965780876	-3.05023899691356	0.00228659328285175	0.031133016948741
CCDC64	152.285498718202	-0.485016816465104	0.163134088930894	-2.97311751114486	0.00294791565997024	0.037045724868128
UBE2N	233.40564061118	-0.482540522112615	0.152431791778625	-3.16561602066191	0.00154754931940011	0.0236530086067161
DNAJC3	755.308537277277	-0.481994232170407	0.103502498414989	-4.65683669043304	3.21104954283965e-06	0.000202009420346859
ZGPAT	133.73160274761	-0.481721363891852	0.152701500479146	-3.15466031689478	0.00160685069233097	0.0241811004089635
COX7A2	413.086759267614	-0.480260893903762	0.16429242407496	-2.92320779005999	0.00346445234135374	0.0410951703656203
BIN1	229.343976037694	-0.47965534142318	0.167341157923219	-2.86633215268691	0.00415258299153971	0.0469974635983391
C21H15orf26	340.960922799047	-0.479562524463169	0.129693558782236	-3.69765876552425	0.000217597125495826	0.00555336405835705
SGSM3	271.372521862132	-0.479529036296191	0.126649546464495	-3.78626729966713	0.000152927170488112	0.00421731836892069
AKTIP	247.57146119039	-0.479515305928231	0.119475841388136	-4.01349176835214	5.98270898515904e-05	0.00199782784404884
PFKFB3	689.835954193134	-0.477531518552105	0.125115229489166	-3.816733746178	0.000135229961665232	0.00378107265830646
GPHN	512.800650578425	-0.476898966837795	0.148845388254141	-3.20398886677988	0.00135537717727407	0.0217231086016421
FAT1	3624.74458889264	-0.4760800539126	0.153231220621327	-3.10693899051496	0.00189035407149983	0.02719809804277
PROB1	130.616769553014	-0.475324945197602	0.136814147098817	-3.47423826612236	0.000512305895937346	0.0102862891108094
KDF1	162.863530965281	-0.474776889270787	0.135403297930473	-3.50639088210818	0.000454227634892255	0.00946889915813855
FAM3C	281.659406662607	-0.472778140309005	0.137517879580546	-3.4379394283206	0.000586158800256018	0.0113776168226003
RPN2	1014.22231572114	-0.4683313727165	0.122091763432601	-3.83589653838554	0.000125107070287456	0.00353308383665498
NOM1	127.200929441887	-0.467521875052093	0.163253883342532	-2.86377184713677	0.00418629422169943	0.0472323924517121
PLBD2	337.442265269934	-0.467239604789357	0.12405298036593	-3.76645207080958	0.000165583853824787	0.00447870953569845
CPT2	279.77786726887	-0.467214112916962	0.107067220874547	-4.36374558992623	1.2785425761999e-05	0.000617028150130443
SIL1	172.244415012377	-0.466285459011141	0.152196156169829	-3.06371376745437	0.00218607960196555	0.0301268448408926
TENC1	906.485970636454	-0.465844208318792	0.120268816465374	-3.87335821545157	0.000107345867912548	0.00315807509524765
BTG2	282.204318278347	-0.465462513332934	0.148876665607097	-3.12649743621571	0.00176902046899491	0.0258220393581828
GCC2	899.5081769326	-0.463967110877486	0.139520193647783	-3.32544772729291	0.000882766515206161	0.0156477304808619
PPP5C	232.61272468746	-0.463408983859147	0.128102006492769	-3.61749980774349	0.000297462551531505	0.00697318041594436
SLC20A1	401.988694172144	-0.462882879087205	0.141724833777309	-3.2660675391197	0.00109052236394005	0.0183384739291684
GIPR	99.7974928335543	-0.46169187492948	0.162531672811319	-2.8406271032813	0.00450249265021935	0.0498422045772907
KLHL15	174.709604448555	-0.459257547002892	0.140951983653303	-3.25825529445914	0.00112099509503148	0.0187168991459522
ADRM1	98.945492725094	-0.458816290388588	0.151211815995523	-3.03426215317838	0.002411248024884	0.0322690476416575
ACTR3B	175.471672672483	-0.456235460953238	0.155057991865306	-2.94235373143202	0.00325727621604826	0.0395362070943601
ASCC2	104.52574798054	-0.455643965373514	0.142605739102737	-3.19513063247234	0.00139767562074824	0.0221055497728217
MED4	298.417042456119	-0.455046275659461	0.143982321429786	-3.16043158035459	0.00157535599498918	0.0238544566206535
PSMC5	286.802586353496	-0.451614317389341	0.117933819745613	-3.82938768848058	0.000128462494083896	0.00361336021283484
SURF4	388.304882700334	-0.450421681676935	0.115818706446752	-3.88902359122805	0.0001006483350991	0.00300494986910278
CHMP4B	411.679606614538	-0.446991583278653	0.14909639732017	-2.99800391768542	0.00271754179986324	0.0349093883716251
EIF4A1	775.745425143374	-0.445172540360843	0.126199906379014	-3.52751878455332	0.000419473996182945	0.0089158786639669
NDUFA9	122.856220421138	-0.444665583783079	0.144569479689234	-3.07579154838858	0.00209944563986657	0.0292634895717109
PRKAR2A	188.330321419736	-0.442489552446261	0.11830876665893	-3.74012480175627	0.000183928908711824	0.00489042675767364
NUTF2	292.308453522351	-0.44248919235172	0.141531650046514	-3.12643279581845	0.00176940940368084	0.0258220393581828
PSMA2	196.744726724404	-0.442178947101867	0.132792726448456	-3.32984312415258	0.000868949265083486	0.0154426677699602
MYO18A	1120.075004464	-0.442049604617876	0.146200595931639	-3.02358278227929	0.00249800675422743	0.0328552302538876
PTPRF	3164.83349774952	-0.440698503982181	0.127578177076887	-3.45434081344952	0.00055163977086321	0.0108635076155444
FUS	549.331992042469	-0.440211540228925	0.137631662281797	-3.19847579351039	0.0013815613112006	0.0219157913044669
MGAT2	162.850525027069	-0.438240956688149	0.14986764006393	-2.92418667900025	0.00345357562507571	0.041000663612946
SLC25A39	193.351033961276	-0.437482295189054	0.127776626172112	-3.42380534136014	0.000617508362808888	0.0118554875322927
DHRS3	247.17678360378	-0.436960713524883	0.144171195121639	-3.03084616282896	0.00243869464417785	0.0324821218579907
BAZ2A	1220.50134046723	-0.43665867558289	0.130475119138546	-3.34668156247646	0.000817851012858779	0.0148880570499167
SHC1	449.956402395275	-0.434819350443083	0.0951224326530408	-4.57115465107045	4.85044139518663e-06	0.000278494281793938
ITM2B	6124.93119528978	-0.431104061872122	0.133297144812504	-3.23415825956748	0.00122001830351782	0.0200378763789896
SAE1	275.187773230887	-0.429713085947735	0.14493304668389	-2.96490756097174	0.00302773892544113	0.0377583158737313
CAPN2	241.05127533168	-0.429206427125694	0.150035489138513	-2.86069935580007	0.00422707697093206	0.0476162819139685
KIF2A	464.541475774899	-0.42797214484094	0.139015339256118	-3.07859655726521	0.00207978120264907	0.0290490793604458
ACO2	560.211474010888	-0.425356992326795	0.142877105890286	-2.97708292505184	0.00291005287676029	0.0367459365047544
PSMD1	530.974781363528	-0.425260039727427	0.149002658759446	-2.85404329874394	0.0043166647553852	0.0485091225940098
EIF4G1	1373.96751008264	-0.422900470169417	0.0854376915220614	-4.94981152504825	7.42853844305826e-07	6.01626228388374e-05
TES	612.613368138359	-0.422859306270741	0.115641690668742	-3.65663372634381	0.000255549122406729	0.00623044676981942
ETF1	318.063645082102	-0.421968813293096	0.126210533925041	-3.34337238081658	0.00082766753384379	0.0149340472303799
ALDH18A1	714.43349612354	-0.421641228488492	0.13444532565568	-3.13615387096709	0.0017117936604793	0.0252422628435254
GNB2	582.461761911215	-0.420288825605957	0.117457492800752	-3.57822064462851	0.000345941356215808	0.00776274775763242
PPP1R10	409.114662398901	-0.418906024458964	0.146034075797865	-2.86854983790768	0.00412358227801092	0.0467870543170128
COPE	229.804032185207	-0.418650129204354	0.146733915936798	-2.853124490896	0.00432916583973484	0.0485778708133041
RIMKLB	1109.24686066814	-0.417417095830896	0.14245891362337	-2.93008759658561	0.00338866464092587	0.0404686967118028
CAPS	1417.15365787351	-0.416085437588134	0.0948926333045506	-4.38480230865488	1.1609115888185e-05	0.000568127979092692
USP53	1316.00519018476	-0.415348666506488	0.112442008251042	-3.69389228249255	0.000220847384641182	0.00560753395380818
TRIOBP	215.011319856911	-0.414896059644533	0.117024058878401	-3.54539112402218	0.000392030904252307	0.00848853865244709
STAT3	1161.03696601145	-0.414203809264036	0.0853636349716958	-4.85222787667576	1.22082231785734e-06	8.91390057162989e-05
TAPBP	561.055188678801	-0.413776320688949	0.127571598466456	-3.24348307666419	0.00118077824997913	0.0194842237689764
AP3M1	347.777936825013	-0.413340702527538	0.10662131902121	-3.87671721117342	0.000105875292277417	0.00312787131818315
U2AF1	242.028309028507	-0.413026112751052	0.142933929167548	-2.88962960128873	0.00385695983961931	0.0445496618750337
IDH3B	182.912256449517	-0.411473307297105	0.140385741543283	-2.93101922441491	0.00337851873074926	0.0404160322187764
OLFML2A	1151.28126364239	-0.409455944518207	0.120521993912433	-3.39735455103491	0.000680407477764643	0.0128832420237868
STXBP2	215.740784288449	-0.408954255636929	0.141787487307333	-2.88427606274237	0.00392314671000313	0.0450570362162707
KDM4B	420.130526534419	-0.408771261161742	0.122237986878341	-3.34406080794325	0.000825616389229865	0.0149340472303799
RPS6KA1	314.400246215624	-0.408197494770629	0.129484620709189	-3.15247859193568	0.00161890692039313	0.0242440343487567
SEC24C	412.515648170132	-0.407834010556905	0.109238822600426	-3.73341638850027	0.000188899920717998	0.00496489363162845
VAV2	261.365217672467	-0.407726687803573	0.122195846353429	-3.33666568849074	0.00084789871965997	0.0152350974674097
MTMR10	446.428607937412	-0.4075372635754	0.137106457118971	-2.9724148091856	0.00295467193923212	0.0370767916007649
LOC101906230	113.974247499369	-0.407410826826367	0.141043984513577	-2.88853741782337	0.00387037977613137	0.0445924404417646
PPP2R1A	533.135662495371	-0.404781855919002	0.0963042014245082	-4.20315884386733	2.63215740960132e-05	0.00108740424599629
LARP4	333.816970436054	-0.398277608227841	0.139056697053409	-2.86413827357679	0.00418145435496767	0.0472155887581766
CS	253.851716092808	-0.397899890690929	0.132089890758667	-3.01234173490162	0.00259240576002151	0.0339441995583823
TMEM50B	177.281569936902	-0.393822521601714	0.132978772933512	-2.96154425938809	0.00306100495696181	0.0380191083079987
PTPN11	369.514274259706	-0.393287440908594	0.110518937811595	-3.55855248608202	0.000372904279402346	0.00819807660739135
AFF1	1088.52403842624	-0.393007555451048	0.116184207563782	-3.38262457258054	0.000717967074958825	0.013447229349363
KLHDC10	240.050305206415	-0.393001152091509	0.132821326243348	-2.95887086213454	0.00308768462770187	0.0382351948801184
IPO13	194.402978181174	-0.391970435515252	0.125836361950135	-3.11492186710371	0.00183993640078382	0.0266980624701709
DDX54	300.021100384304	-0.391688385760724	0.129053759273877	-3.03507924112065	0.00240472497209716	0.0322123424969517
RBM14	337.847820825879	-0.39081927424776	0.129141600889704	-3.02628488074533	0.00247578919918451	0.032716856633725
HSPA9	1102.35430396162	-0.388950533996702	0.117142515590279	-3.32031911758756	0.000899146045813403	0.0158975922868071
ABR	785.94027942898	-0.386665999016674	0.096794718096802	-3.99470143226182	6.47758297366305e-05	0.00213775408114425
ANXA4	728.739523610475	-0.385970778157354	0.119809501272985	-3.22153730761239	0.00127504861045136	0.0208003426978357
UAP1	903.073769670818	-0.383185807357399	0.0885129221933539	-4.32915101955781	1.49685264644749e-05	0.000693869983346645
PDXDC1	684.811319710022	-0.382705595639147	0.113932286970299	-3.35906182361558	0.00078207568831016	0.0143877422972151
ITGA6	1395.56616869333	-0.382608671420435	0.115740063789109	-3.30575825599672	0.000947197701914103	0.0164789012535476
PCYOX1	436.696158059013	-0.382138969284775	0.116559833782374	-3.2784790170365	0.00104368123153691	0.0176986232428618
NAP1L4	619.951307602497	-0.38161849284534	0.134014745879764	-2.84758584094711	0.0044052212020344	0.0490979404627053
JAK1	1429.67217215256	-0.377595896033027	0.108780845948703	-3.47116160698995	0.000518212022276104	0.0103436881273582
SEC31A	1779.18942799414	-0.377359467780286	0.119350807116936	-3.16176720456161	0.00156814873634203	0.0238233008561673
POLR2A	920.853228958438	-0.37733654136229	0.101816857648293	-3.70603208621629	0.000210531639503316	0.00543372136241892
DNALI1	315.356876231948	-0.376043378739327	0.114614283264581	-3.28094691192415	0.00103459215463028	0.0176080587476448
GOT2	460.141132986849	-0.375207360930926	0.120180749171057	-3.12202547844732	0.00179611393770801	0.0261650435747466
UQCRFS1	223.291373330787	-0.374413100716596	0.122009560534443	-3.06871936163479	0.00214978435444493	0.0297007461988607
SRRT	546.023895495676	-0.372849759248245	0.118421580755458	-3.1484950367128	0.00164113510225206	0.024472884508927
CDC42	786.878019126664	-0.36975999547866	0.111138433729439	-3.32702183277858	0.000877794957440587	0.0155792021917541
WASF2	557.634399640572	-0.366260147407441	0.11228616689749	-3.26184567099716	0.001106893870992	0.0185915952681994
SLC25A3	254.20689078929	-0.365957927699853	0.124588307465131	-2.93733766149986	0.00331043441344443	0.0399406179402901
HSPA4	1653.42598134446	-0.364229345283989	0.104720483976237	-3.47810983538463	0.000504962967358149	0.0102093803959986
CSNK1D	824.035325391563	-0.364115600058078	0.0959108784772548	-3.79639521438048	0.000146815377508359	0.00407268169261376
ATPIF1	282.588336339197	-0.361936614760027	0.127382479427943	-2.84133749307937	0.00449247415990064	0.0498422045772907
CCT8	915.578762817743	-0.359476854025292	0.114937354136266	-3.12758943101393	0.0017624619149517	0.0258176853487519
COPS3	283.407808584072	-0.35863598612396	0.119231967703492	-3.0078844879573	0.00263073110497902	0.0341995043647273
CAPZA1	447.759353329255	-0.357250187892467	0.117642173619858	-3.03675269590704	0.00239141568292963	0.0321256718816438
SCAP	379.341043781443	-0.351980567953152	0.11614622594156	-3.03049509443599	0.00244153153172193	0.0324891995703734
OAZ1	559.549913013466	-0.351901305356668	0.122560021263009	-2.87125688891243	0.00408843126876224	0.0464727360961761
C29H11orf73	230.938809724386	-0.351370198830693	0.118813729861082	-2.95731982525519	0.00310326051969282	0.0383606554767642
NADK	210.834263797113	-0.34593325992243	0.119967398347336	-2.88356057302224	0.00393207016856702	0.0450860315829507
MTPN	258.47090601047	-0.343925684273996	0.111986041827471	-3.07114778468427	0.00213237579477273	0.0295181136541624
COPA	1186.17325307923	-0.341126326475893	0.0921532665225632	-3.70172799455101	0.000214136114713003	0.00548655659733751
MGAT4B	413.957348686778	-0.340081473262868	0.113884738985555	-2.98619003996666	0.0028247703914558	0.0358941968948559
DERL1	330.253522463802	-0.339181048292439	0.112063748738672	-3.02667947583473	0.00247255987894943	0.032716856633725
SEC23IP	313.241532533553	-0.324051210044804	0.112932015414341	-2.86943617233678	0.00411204316043959	0.046693724590584
GDI1	1091.03539008454	-0.323284610016665	0.0967099050630962	-3.34282832565852	0.000829291870339624	0.0149442212747135
SSR3	398.503483786286	-0.318061085391531	0.106328944760187	-2.99129353826356	0.00277798317377276	0.035427456004349
IQGAP1	4673.06780377679	-0.299687961061075	0.0849728238756514	-3.52686832556767	0.000420505832355649	0.008920185095152
CTNNA1	3406.99628495843	-0.299281187785655	0.103329622143421	-2.89637358172329	0.00377502706354394	0.0437834074348716
TBC1D30	541.616225806779	-0.299066508976028	0.097685759512543	-3.06151593096461	0.00220219272794974	0.030276390168066
ACTR1A	481.379183327791	-0.290845144200495	0.100040396650871	-2.90727699946561	0.00364590192895571	0.0428150416523699
VCP	1459.71732959638	-0.280915833715203	0.0763684056633841	-3.67842999045209	0.000234674086564127	0.00589487919404933
RELA	540.849765277602	-0.27942116774786	0.0906765580702948	-3.08151493279273	0.00205950146226481	0.0289356875436049
DHX15	590.21731413574	-0.260401484678695	0.0902584297736613	-2.88506553162622	0.00391332194289113	0.0449808587432478
SF3B1	5287.20109836781	0.238989727415936	0.0714569054042642	3.34452949038112	0.000824222665437222	0.0149292362485107		up in contra
RB1CC1	901.194354664222	0.259164481821839	0.0878209035307481	2.95105688284225	0.00316688588703399	0.0389762060437406
KAT6B	1040.12882359759	0.2655538874609	0.0898764206634417	2.9546557984915	0.00313018061490381	0.0385918680885603
PLEKHA5	637.535004770942	0.283499644263374	0.0967238720067512	2.93102042320624	0.00337850569312768	0.0404160322187764
RBM5	2051.61326059509	0.284013510583919	0.0908280197800793	3.12693716401169	0.00176637675678227	0.0258220393581828
FAM178A	970.684327664296	0.286902458258832	0.101040811068531	2.83947105357497	0.00451883947546219	0.0499476046039709
ZNF280D	844.907015098203	0.294057806879922	0.0930468757067314	3.16031897520927	0.00157596502368921	0.0238544566206535
KDM6A	830.343743845122	0.295886309196166	0.093817246668198	3.15385837576988	0.00161127258614935	0.0241811004089635
EPC2	581.285602173984	0.296439406732975	0.103745100999296	2.85738221735392	0.00427151131134826	0.0480783845044087
TAF7	549.693634693196	0.305121124097523	0.101434179073276	3.00807012868024	0.00262912460461862	0.0341995043647273
STRBP	1158.46444702134	0.305332567176569	0.0899682431232394	3.39378158978076	0.000689346471290987	0.0130043781438187
FAM21A	490.993832807021	0.306648783545042	0.104066000390059	2.94667597866415	0.00321209590070701	0.0392924092298291
EIF2AK4	601.842120495866	0.307020497360015	0.0973100193802002	3.15507590395655	0.00160456354704025	0.0241811004089635
ITGB8	493.697487869019	0.331349968844369	0.111455107141112	2.9729455862875	0.00294956736460684	0.037045724868128
BRAF	1132.29987380483	0.333220560913513	0.106092987878071	3.1408349182933	0.00168466962245862	0.0249635797262744
ANGEL2	386.712894312094	0.335095950599119	0.110833395707456	3.02342040916622	0.00249934763214359	0.0328552302538876
TBC1D31	223.170155370501	0.335124413406476	0.114579345070678	2.92482395670665	0.00344651136260668	0.0409750237785948
PAXBP1	891.187825824606	0.336914573580815	0.105233215051327	3.20159916635147	0.00136667024867435	0.021811004693453
CREBRF	975.684400051755	0.337457683749738	0.0921217466584242	3.66317070605477	0.000249112402235719	0.0061515658842653
FAM115A	1118.68020283829	0.337856846030218	0.106199661728402	3.1813363670994	0.00146597311753284	0.0228531461171589
CGN	1057.46367987352	0.338907377665645	0.103971981476435	3.25960295122832	0.00111568280771818	0.0186928820957608
MAP3K19	1673.16512504997	0.339504374075902	0.108189033216722	3.1380664378044	0.00170066324552347	0.0251476877816544
LOC508131	628.060506909921	0.341204696405751	0.103367429545981	3.3008917596618	0.00096378056625089	0.0166850070511149
TRPS1	698.086970189671	0.344502677502273	0.114676257515568	3.00413254640354	0.00266339265320728	0.0345603400267007
ZBTB44	1345.78570506826	0.346838275968658	0.117130315813223	2.96113157008584	0.00306510969774743	0.0380224699477612
DHX40	724.721981447003	0.347263639223315	0.0981563695892634	3.53786148241264	0.000403381613200835	0.0086511366822334
ARGLU1	616.353976734637	0.348889979848532	0.0973125850501504	3.5852503524465	0.000336755004860617	0.00762860936543874
RICTOR	1287.08197567053	0.350375967910508	0.103599646030908	3.38201896757424	0.000719551761302791	0.013447229349363
TIAL1	257.260245508002	0.351388101761691	0.108040936331416	3.25236075966435	0.00114450656204879	0.0190868478963214
INTS8	1015.67051380002	0.352723432723644	0.0981950231602424	3.5920703653997	0.000328061234381871	0.00746856044411845
TTC3	1679.98668984027	0.35919441202724	0.0995208564256538	3.60923755007649	0.000307098295263766	0.00711781114614636
LOC104975663	530.111139700934	0.360824715459126	0.127019674955875	2.84069940806	0.00450147202540254	0.0498422045772907
CCDC7	220.736599252385	0.363854954389482	0.122763837532562	2.96386103353091	0.0030380544978197	0.0378534606395006
FANCM	277.065209779814	0.365005498955338	0.124993286015646	2.92020084110478	0.00349805867801408	0.0413545661833677
ST8SIA4	1906.41449405004	0.370463923412833	0.109028792732475	3.39785403587697	0.000679166464070544	0.0128813106482935
RNF220	351.891071017466	0.371857518361214	0.128864232243813	2.88565346556097	0.00390601975787583	0.0449335758595805
PLCH1	1421.83418387475	0.374015423946473	0.127569258914536	2.93186169715888	0.00336936758953221	0.0404094706993088
CCDC15	417.418554753118	0.377403562130976	0.0978631176388745	3.85644327747288	0.00011504877898545	0.00332161841140424
FBXL3	336.366568587125	0.379069932887388	0.129558331559473	2.9258630326941	0.00343502134263602	0.0409182762133785
STOX1	158.852688691855	0.382088059523793	0.12965989730587	2.94684838923202	0.00321030559994821	0.0392924092298291
TMEM123	327.925095667399	0.383313531739747	0.119867959451896	3.19779808960187	0.00138481204044785	0.0219267092966192
CDC14A	762.286606023088	0.385563337857997	0.109385952106797	3.52479756707296	0.000423806523713245	0.00896738968793851
ZNF235	355.714102712576	0.39128543971676	0.13547218814146	2.88830825784093	0.00387320090127163	0.0445924404417646
ACSS1	363.051530235328	0.39244532590975	0.131674983555711	2.98040915071546	0.00287863610749486	0.036479982038505
NIN	1014.82933724512	0.392702828189398	0.0948308088446728	4.14108909302484	3.45660656758667e-05	0.00133088797132326
SIX4	227.137182540331	0.394141090873939	0.135826346747505	2.90180145687515	0.00371023607455882	0.0433178515018085
TBC1D9	391.549241559388	0.395184690099201	0.124154699659279	3.18300226397966	0.00145756474574886	0.022796895002323
LOC104969159	200.431368304423	0.395651047011946	0.131455790740816	3.00976506841018	0.00261449833039708	0.0340828033968137
NUDT15	231.415661279687	0.396782187661735	0.133191353527949	2.97903863240247	0.00289154319148199	0.0365674637263455
MPDZ	490.467474737678	0.397433596464925	0.124086440595203	3.20287691836887	0.00136062119033556	0.0217390859571528
TSC1	615.034572507957	0.397636739463338	0.138171515306081	2.87784887197974	0.00400396906264698	0.0457376559382887
OFD1	282.361294310686	0.401556141208354	0.131157562286636	3.06163162998394	0.00220134179010963	0.030276390168066
LOC104968476	373.168700239158	0.402061119526023	0.125236123966047	3.2104244909003	0.00132539085252796	0.0213456090215132
PDGFC	564.546689610478	0.402582350019608	0.102697142185613	3.92009301770043	8.85147978262001e-05	0.00271753928315209
LOC104971311	194.630981099335	0.406142600339316	0.127863918788722	3.1763659692803	0.00149132684615853	0.02311966767444
DMXL2	1171.97052583803	0.406639541030762	0.113967777686618	3.56802202591785	0.000359686274477401	0.00799479334374689
CHD3	1448.87128161311	0.406703212064586	0.108251162740783	3.75703319731054	0.000171939694678914	0.00463283781532555
ASB3	261.576698242475	0.410509285560933	0.137343236067677	2.98892975958896	0.00279956482363915	0.0356381820187199
WDFY3	2476.7331714001	0.410989065217013	0.130624923314516	3.14632961909911	0.0016533355996531	0.0246027510774144
LOC104971771	283.164622612384	0.412722049826546	0.138098178069571	2.98861328654623	0.00280246586318494	0.0356429142093883
DNAH5	9365.55578030989	0.413223172384471	0.13112038491702	3.15147925050694	0.001624457042618	0.0243013255250243
SYNE2	13383.3375864655	0.413849844957295	0.142871059658809	2.89666672834661	0.00377150175813165	0.0437792444609483
ZBTB47	305.00148874445	0.414737900704811	0.140135586837738	2.95954732173086	0.00308091380709638	0.0381849053382605
KANSL1L	364.354786265944	0.416166399605008	0.125665733721875	3.31169354826728	0.000927330678307064	0.0162133299239493
MAGI3	380.267985588408	0.417145729341001	0.114566205535437	3.64108881315766	0.000271487455325938	0.0065175489275181
SRSF6	1459.26648390551	0.420755129256914	0.132094491642806	3.18525870400916	0.00144624656035896	0.022645007253976
RFC5	348.207693664817	0.423287723835859	0.125279773248637	3.37873954318051	0.000728189618659467	0.0135736086060175
IMPACT	220.233536709995	0.425676172533407	0.149440528830002	2.84846537860985	0.00439306328791296	0.0490158732013218
FHDC1	178.552323187407	0.426051843864767	0.150047183017309	2.83945246619937	0.0045191027441146	0.0499476046039709
ZC3H6	553.386306175956	0.427548128130249	0.0963569022427082	4.43713027483305	9.11661234440145e-06	0.000472550160258666
ERBB3	1655.08406530178	0.42836372710627	0.106487045590288	4.02268393053568	5.75386885607428e-05	0.00194444891894002
PHF10	204.374973695112	0.42869485500842	0.129747106517531	3.3040802721138	0.000952885438736576	0.0165574125803648
PROM1	3683.28056555259	0.429713314171582	0.106403082432076	4.03854197030332	5.37844709542113e-05	0.00186132440748502
CD47	1199.40765530769	0.430378590188754	0.148703280849641	2.89421045540968	0.00380113297997932	0.0440144338158329
CCND3	583.353338898429	0.432138635523389	0.146920297636612	2.94131336836947	0.00326823719617025	0.0396241258721267
FNBP1	307.464651103895	0.433056245685396	0.124102681326179	3.48949951006453	0.000483925945344098	0.0099264693184702
MYO9A	375.223772909471	0.433918518791287	0.151300388535391	2.86792732650378	0.00413170426176887	0.0468414935292412
TSPAN1	363.81954856961	0.436763552486799	0.141317846594321	3.09064681505237	0.00199721040959053	0.0282861196904017
NWD1	456.986760351662	0.438480092831055	0.144033468330588	3.04429309321809	0.00233227798446978	0.0315720089886149
PEAK1	605.434614497903	0.438959884136865	0.1302651404533	3.36974176367798	0.000752386573471687	0.0139508310438987
MDM2	294.444358895488	0.439380854557247	0.133518189916875	3.29079397219805	0.000999050542324748	0.0171690490326924
DNAH8	639.512136923297	0.44031212534213	0.126023852802364	3.49387925818018	0.000476056270790271	0.00985107924812995
RBL2	977.570123612211	0.440332816160704	0.105443586697615	4.17600377558727	2.96674896443235e-05	0.00117107636993783
AMER1	389.053171275341	0.440960346411614	0.128386009798568	3.43464484256081	0.000593330892638244	0.011500988912047
BRCA1	117.881069209734	0.44210883187017	0.150179030764462	2.94387858024976	0.00324127133750857	0.0394438650156915
CYTIP	107.98153219156	0.442163739960423	0.151178651579718	2.92477631821756	0.00344703898297932	0.0409750237785948
TIAM1	459.053417625715	0.444496991231446	0.125600186211813	3.53898353687027	0.00040167090242173	0.00864175016324736
EFNA1	103.544582641014	0.446108673143184	0.154229500182275	2.89249898765122	0.00382190413807303	0.0442186150358992
XPR1	320.608861940096	0.447013612094259	0.137539669126693	3.25007043373427	0.00115376429063017	0.0191505846685045
PKD2	534.774367587402	0.447862802632739	0.128656798417494	3.48106596885316	0.000499422470733097	0.0101264193634112
KIAA1841	171.144798886316	0.448567058458513	0.147002336651581	3.0514280839065	0.00227755600912563	0.0310700089841223
PDCD4	858.62667175154	0.452114259568343	0.123903877552026	3.64891130528587	0.000263354000953393	0.00638758103517248
WDR19	798.901443159246	0.452914271892716	0.127169457625273	3.56150195455978	0.000368739362890893	0.00813188591840136
PRPF39	527.860298165785	0.453009058497375	0.142188597841926	3.18597317487437	0.00144267973264517	0.022645007253976
TMEM55B	117.649629176003	0.453495952602945	0.133341782372087	3.40100413040434	0.000671388133727351	0.0127681532800079
PLXDC2	473.112227401582	0.45580201064545	0.146775360280514	3.10543956270543	0.00189996443839239	0.027292863267916
AGTR1	736.428338103704	0.45666339794286	0.141943359272046	3.21722270266709	0.00129438083071579	0.0209659938694791
TET2	2239.14476547536	0.456941094423411	0.118637654070573	3.85156886321768	0.000117363516254452	0.0033615582745076
ZBTB26	279.355944582366	0.456991254325929	0.137969441062898	3.31226430146654	0.000925440703547905	0.016200385583102
TLN2	189.385764896869	0.458958493084283	0.127556700754487	3.59807434944289	0.00032058198478752	0.00733383332731451
TMEM106B	641.261100499828	0.459661414469967	0.108363702485939	4.24183932373123	2.21695389515336e-05	0.000935368691332371
SYNM	383.143976641179	0.459907771192713	0.144538503356885	3.18190489393085	0.00146309854965106	0.0228531461171589
MCM7	294.974383401563	0.460022022502999	0.118662606359168	3.8767227235057	0.000105872894666263	0.00312787131818315
PDE3A	1147.51024542296	0.462205690751778	0.13643564562485	3.38771945289635	0.000704763116909331	0.0132774356196341
BCAS3	366.890802966054	0.462896524638881	0.110034663885633	4.20682454321853	2.58984057377307e-05	0.00107341274604736
RPS6KA5	297.249280200287	0.463461627264781	0.116732220463391	3.97029736455781	7.17829845530408e-05	0.00232010508789323
ZNF827	241.986163437226	0.463713221868178	0.149426697189472	3.1032822821493	0.00191386995527613	0.0273635008060299
BRD8	845.112225387458	0.463723914137936	0.111777904405521	4.14861878655002	3.34487273104118e-05	0.00129494358587451
GPAM	144.531758682347	0.46389100266938	0.145857491576666	3.1804400148041	0.00147051579974552	0.022897799613275
HBP1	297.88907895132	0.466183929465106	0.153077449020399	3.04541219133448	0.00232361617489088	0.0314849991697714
RBMS2	209.045079537271	0.46659671697558	0.158565875682563	2.94260486354372	0.0032546353798691	0.0395362070943601
INPP5K	141.488766878117	0.466911980768259	0.15974322485975	2.92289066517967	0.00346798268750489	0.0411024491440866
PLSCR1	194.478772921106	0.467563278090373	0.161085791732154	2.90257305168053	0.00370110829054097	0.0432471127946131
ALG13	427.210427237899	0.468520346934005	0.117001009998579	4.0044128417327	6.21717075694337e-05	0.00207121442805782
FOXA2	119.825721685886	0.471121525273379	0.152294794998438	3.09348408971042	0.00197821159891997	0.0280734721570798
FZD3	420.108459162703	0.471650752228053	0.148358573677617	3.17912703348678	0.00147719336418894	0.0229510572085453
CHPT1	140.132758298775	0.473713943794087	0.160548710413905	2.95059326588686	0.00317164272469599	0.0390006887228759
HDAC5	385.674096611914	0.473760630032053	0.156497986437988	3.02726342245802	0.00246778799938229	0.0327150220952918
TMC5	472.228931574951	0.474913859571462	0.154264246838183	3.07857374152047	0.00207994046797401	0.0290490793604458
OGT	2524.30129193204	0.475891661758874	0.135395223418351	3.51483346121037	0.000440029842446535	0.00924128247355674
CDK5RAP2	925.09573328843	0.476485399545341	0.156941713742372	3.03606599025367	0.00239686899807743	0.0321649692359757
LOC104970537	2045.04608959748	0.477009183486593	0.101997070133688	4.67669495664313	2.91535430437001e-06	0.000185896709761006
SPATA7	143.743678341075	0.477424597968549	0.14329807960849	3.33168873772027	0.000863207444729793	0.0154117096935945
PDPN	580.548685498189	0.478291666451832	0.163782423618953	2.92028690187536	0.0034970927343869	0.0413545661833677
LOC504219	127.531604351947	0.479461364880299	0.165298506821735	2.90057892293831	0.00372474026830363	0.0434207364688346
C8H9orf72	94.5463849926572	0.479548089251556	0.161692603251145	2.96580102991297	0.00301895733591201	0.0376821494930665
TRIM68	155.830690005509	0.481155289067317	0.13835715166182	3.47763222419743	0.000505863483029535	0.0102129343880404
SIAE	171.03094013227	0.481374287720253	0.151807793465326	3.17094581728575	0.00151943481219929	0.023408541231353
ACVR1B	241.661895296645	0.483923975241316	0.127467936132961	3.79643689167869	0.000146790708861568	0.00407268169261376
ATG9A	114.464697287393	0.485114957380043	0.167920048512618	2.88896389488353	0.00386513450410236	0.044572402153691
CCDC14	290.769128625081	0.485436439582251	0.108967013208371	4.45489350666134	8.39348470378223e-06	0.00044634334507811
G2E3	237.788609789885	0.486202458250123	0.133504421168578	3.64184537106968	0.000270690656677419	0.00650950978480919
GRAMD1C	268.005430672782	0.486568308536953	0.164632769211958	2.9554766700821	0.00312186306830768	0.0385230248323922
TC2N	592.678315846308	0.487847155979192	0.135570645891122	3.59847187252458	0.000320092461363412	0.00733383332731451
TGIF1	442.013087894756	0.488667919172897	0.125621092402528	3.89001488386248	0.00010023807377275	0.00299905506498002
RAD54L	278.580247276009	0.48986148818354	0.16148667643573	3.03344832524621	0.00241776114762962	0.0322948721254944
SESTD1	171.341104313053	0.494008979218154	0.163262932179377	3.02584899476991	0.00247936092478654	0.032716856633725
SOX3	151.760317243419	0.495457310600966	0.148737444504952	3.33108661541157	0.000865076807240509	0.0154117096935945
WDR81	197.783451883462	0.496156423318234	0.152691438909598	3.24940564357368	0.00115646437118136	0.0191728187278679
BMP2K	563.540522044447	0.498212695223713	0.136027593680796	3.66258552211711	0.000249682354314698	0.0061515658842653
BTBD3	292.692508483156	0.498654606434721	0.141116549408876	3.53363661826723	0.000409884192491827	0.0087516485463558
APMAP	134.340313942389	0.499817306868264	0.149368086051223	3.34621216674665	0.000819236846157445	0.0148880570499167
N4BP2L1	231.080169972155	0.500105509357766	0.111880793141092	4.46998537744623	7.8224945067409e-06	0.000423979202265357
BLOC1S3	161.471945552126	0.500583841430822	0.150052550191137	3.33605687336321	0.000849757778128301	0.0152350974674097
KIAA1328	195.678137454539	0.500857387408568	0.143817618291783	3.4825871361074	0.000496593579346956	0.0100981193653064
PRICKLE2	247.088646971563	0.501208711056893	0.134268270669781	3.7328901948068	0.000189295130496827	0.00496489363162845
PEX10	131.301531549296	0.501432191902784	0.168647184464318	2.97326156671696	0.00294653234913825	0.037045724868128
CNNM3	567.799606705285	0.502291083258122	0.159236511376098	3.15437131168848	0.0016084429745899	0.0241811004089635
FNIP1	447.71412999022	0.504380566155021	0.127074769937867	3.96916371677584	7.21253162947878e-05	0.00232583514239393
LOC101904123	296.194645609191	0.504700252938244	0.162853571067858	3.0991046105335	0.00194106470306768	0.0276357174673906
ZFYVE26	453.10105225578	0.505620883229689	0.172493111989086	2.931252601331	0.00337598147113414	0.0404160322187764
GALC	1417.45644695388	0.506099360462553	0.14161977793623	3.57364887756318	0.000352040932336439	0.00784962154823591
WEE1	115.368934371203	0.508631071652857	0.167989112818751	3.02776211576066	0.00246371946337554	0.0326918405629832
TANC2	305.333574681105	0.509755218358804	0.123752537532734	4.11914962328727	3.8027317358393e-05	0.00143667816679484
LOC104974450	102.526195715279	0.510566393854649	0.144351443892023	3.53696769556777	0.000404749169414795	0.00865512184429938
LYRM5	79.0073904570265	0.511811182394283	0.173579805317777	2.9485640997079	0.00319253925234063	0.0391892536097423
CHST1	113.326697026656	0.512755544647236	0.162510009788919	3.15522437856748	0.00160374715743282	0.0241811004089635
JMY	528.046514393674	0.513774343306274	0.162942188573372	3.15310815329404	0.00161541944151702	0.0242175433721892
AKAP8L	998.807474434527	0.51750378805872	0.163243368523922	3.17013666612058	0.00152367254650936	0.023440604285382
MAML3	417.252045618031	0.517740113187178	0.101562746863974	5.09773641589865	3.43738987002458e-07	3.18682224002542e-05
CLIP2	90.9242712441823	0.518053757941132	0.179645390352206	2.88375759002475	0.00392961117083199	0.0450860315829507
CRIM1	1050.38704977846	0.518237886739935	0.166591022726769	3.11083921724829	0.00186556486400948	0.0269084340466956
LOC781220	104.831136654633	0.518663297698394	0.176738659441933	2.93463410515909	0.00333941214805415	0.0401411119720333
NDE1	787.918184945457	0.522712676031388	0.0922075251664954	5.6688721998291	1.43740530036213e-08	2.08823871058795e-06
CACHD1	834.420956781997	0.523679983536918	0.0885897726138248	5.91129165462149	3.39435406457605e-09	6.55249828465831e-07
NAALADL2	984.179498656492	0.526434771662757	0.100624709384714	5.23166501430638	1.6798997697832e-07	1.71544547505687e-05
ZGRF1	118.238513671946	0.527598251563825	0.160925948281802	3.27851572227452	0.00104354550923568	0.0176986232428618
SLC10A7	172.447212153266	0.529461819306786	0.178680144131309	2.96318218166253	0.00304476303941733	0.0379035342327465
LOC101902926	203.326581652972	0.529770014801403	0.153913662130386	3.44199473567599	0.000577441487080272	0.0112549176154014
USP20	221.114801960975	0.531460366078942	0.167608081320209	3.17085167906437	0.00151992727978201	0.023408541231353
TMEM194B	134.75884170937	0.53204483474441	0.156618397642506	3.39707750017239	0.000681096743380724	0.0128832420237868
CD99L2	115.383445357653	0.535234534356206	0.162120046668115	3.30147039404643	0.00096179484668052	0.0166711106757957
CTSC	353.320240481308	0.535325379455461	0.183784583274976	2.91278718767458	0.00358218637156269	0.0421018935346634
MPZL2	170.204848757427	0.53546863882705	0.159872404677876	3.34935000137114	0.000810014015781918	0.0147859035108793
CCDC82	247.999696818716	0.5364452956026	0.167456618072623	3.20348817369496	0.00135773616311794	0.0217231086016421
CUBN	225.426688366374	0.536580625120753	0.179035999146017	2.99705437833836	0.00272602082446589	0.0349864166287553
YPEL3	162.703302957914	0.536697124819018	0.172446216856653	3.1122580396481	0.00185662138689463	0.0268068735493024
KLC4	125.860079500482	0.537896168196127	0.154346618334395	3.48498835932229	0.000492158451923386	0.0100514447891367
FRMD4A	256.841009388029	0.539024149956885	0.177372201261879	3.03894379233108	0.00237409144315269	0.0319538649636177
POC1B	207.83406482765	0.539264725929351	0.164113302786112	3.28592939618168	0.00101646484534705	0.0173835225735809
CPEB3	433.124269754933	0.542056538815271	0.149858239224172	3.61712870524531	0.000297889200283743	0.00697318041594436
INSR	702.958523679219	0.542302123575155	0.114804968583344	4.72368165129948	2.31612886941599e-06	0.000151105963091714
LOC101906526	200.514123877385	0.546013794534967	0.155858495924123	3.50326616009937	0.000459589985138706	0.00956653186200096
FGD6	201.650908195301	0.549854288708571	0.17068368071598	3.22148131796817	0.00127529776404556	0.0208003426978357
ENPP2	525.639361544959	0.550471299997886	0.147379483550655	3.73506058466195	0.000187670001542359	0.00494326291913069
PPP1R9A	1266.13014281573	0.552997792672634	0.138742091997849	3.98579684585705	6.725403744342e-05	0.00220405557128529
HS2ST1	53.6357905317449	0.5544345112318	0.189079070666728	2.9322891702226	0.00336473291114695	0.0403882591004113
C7H5orf30	96.7556130679375	0.558068744749791	0.187678317773741	2.97353871970752	0.00294387262041775	0.037045724868128
DENND4A	255.291573153143	0.558862675777878	0.144374841702729	3.87091455261014	0.000108427796738315	0.00317664139633334
MBOAT1	207.650358928375	0.561440976135621	0.185326712533771	3.02946600875636	0.00244986470170624	0.0325386365470728
LOC101904175	101.885446041105	0.561536088414918	0.179185518807052	3.1338251670861	0.00172543627231209	0.0254073646284451
GPCPD1	1512.51679703987	0.563420806382418	0.189738732513751	2.96945594037626	0.00298327590344483	0.0373359893706434
FANCC	96.4347253085511	0.566262651702342	0.173111867123734	3.2710793379497	0.00107137848938211	0.0180380712931573
DTX4	270.996740242951	0.568339547518092	0.164702867654332	3.45069612698479	0.000559142736950172	0.0109741496505597
NEIL2	72.7474212358638	0.569377131916664	0.20040925031869	2.84107211124858	0.00449621442302862	0.0498422045772907
LOC521389	208.782249050425	0.569500877890996	0.177779282067677	3.20341533201939	0.00135807966775807	0.0217231086016421
CEP152	140.820266369728	0.571479898324433	0.158161670679178	3.61326417374314	0.00030236636176689	0.00705454763248181
CDK19	248.61496564616	0.571824751749277	0.140957674284389	4.05671244685545	4.9768293211068e-05	0.00175333696982593
HSPA4L	2346.86522657908	0.572678304263429	0.129068058081964	4.4370258046321	9.12103630360184e-06	0.000472550160258666
LAMB3	154.86453812137	0.573596855170053	0.192717028100973	2.97636830965202	0.00291684324796735	0.0367987064013929
LOC513508	130.058110489381	0.573796744560953	0.192593193579531	2.97931995360991	0.00288888950142199	0.0365674637263455
PDE9A	109.634564571663	0.575099617064117	0.180538425979884	3.18546932013352	0.00144519426495174	0.022645007253976
DDIAS	47.57277895621	0.575102607179022	0.188388436422134	3.05274898025244	0.00226755533120135	0.0309935884842768
STXBP1	1281.1233994207	0.57524127453733	0.189851375851432	3.02995578492666	0.00244589542788535	0.0325165644997739
LOC613546	229.781254045771	0.575348215405531	0.130386792301602	4.41262650341664	1.02124086908007e-05	0.00052332095734823
TCP11L2	291.556168650516	0.576286969160086	0.140385404502466	4.10503478764392	4.04254041566398e-05	0.00150309972394556
NFKBIZ	293.356011327717	0.577296255527366	0.145766484181726	3.96041832776632	7.48185793742883e-05	0.00238445958164359
LOC528098	103.252435891315	0.578487781040374	0.187843189120264	3.07963138695439	0.00207256932211883	0.0290036215365427
PLD1	160.124312673461	0.58005022603464	0.197558251856659	2.936097179355	0.00332370181402199	0.040032141848887
EPB41L4B	226.723661744285	0.580511251788389	0.184289804779602	3.14999113750563	0.00163275415454742	0.0243995456478072
LOC101906226	158.236683792599	0.582097365520841	0.142244637717972	4.09222712967896	4.27249860204164e-05	0.00155175387371059
ZKSCAN1	2619.7427268866	0.583523658928089	0.135309262838226	4.31251820228849	1.61405589571781e-05	0.000736093064157134
TSHZ1	210.145337745192	0.583930254479992	0.15920163770031	3.66786587697808	0.000244583417954914	0.00611111618053306
LIX1	896.608065837622	0.584089567402054	0.18879759896209	3.09373408673135	0.00197654555971501	0.0280734721570798
JAG1	313.794189180594	0.587535184995185	0.172714667773638	3.40176773964105	0.000669515114005956	0.0127497391710431
LOC789374	60.6104963589387	0.588805760917061	0.205556189361453	2.86445162632246	0.00417731952819101	0.0472067255743928
ZNF286A	432.483535015679	0.588834857121207	0.136488264507219	4.31417938565745	1.6019683281751e-05	0.000732952522098817
PLSCR4	122.915719662555	0.589628742543989	0.152210672636385	3.87376740626163	0.000107165697853973	0.00315807509524765
PPEF2	70.8012584292944	0.592517169650759	0.188139318575246	3.14935322471566	0.00163632282446955	0.0244269716551112
LOC104976500	70.3002132963687	0.595151710038528	0.195168456445211	3.04942571601268	0.00229279326700598	0.0311872999214752
CLK1	1052.05139413561	0.597068276198975	0.178116788476031	3.35211678420376	0.000801961816420877	0.0146769427493545
LOC100848846	207.436248422705	0.597132399617956	0.147908770873543	4.03716693804781	5.41005724350199e-05	0.00186136800607655
LOC101909987	130.12947044406	0.597278384220524	0.195334684527644	3.05771801697612	0.00223029338344772	0.0305435319334745
SOX5	671.248613778283	0.597891977110147	0.210456838408614	2.84092444622449	0.0044982968195447	0.0498422045772907
LRRK2	136.416522346675	0.598024563926639	0.210066594882818	2.84683323524255	0.00441564872965689	0.049112329832932
FGFRL1	277.81456371327	0.599964552905087	0.191208708060786	3.13774701471418	0.00170251752444563	0.0251487179816435
CCDC136	120.123262257169	0.600600872126631	0.192829686444719	3.1146701693093	0.00184150700546452	0.0266980624701709
LOC101909892	85.1482229415748	0.601517595115836	0.161154432464026	3.73255383620994	0.000189548167315931	0.00496489363162845
NYNRIN	185.030386798536	0.604179999838343	0.157351175807323	3.83969167525106	0.000123188920945135	0.00348590014851172
CXXC5	82.4876288780569	0.609218391952632	0.184971514121301	3.29357952680821	0.000989203537740555	0.01702058150652
RHOB	636.843906840422	0.609873084027416	0.192834778927287	3.16267162707918	0.00156328556981229	0.0238160218916701
CDK3	82.301624116739	0.610679774701587	0.200790167057846	3.04138287073418	0.00235494169254171	0.0317872014667603
TMEM2	238.809060481137	0.611040623183322	0.156705743854823	3.89928670227562	9.6476483559368e-05	0.00290501411606541
ALPK3	391.463020157118	0.611107141267443	0.161384389671146	3.78665583773437	0.000152688350625506	0.00421731836892069
LOC100335416	334.275949409699	0.612335074041794	0.193577105589538	3.16326185463375	0.00156011935241784	0.0237935085652296
RALGAPA2	923.811573910839	0.612516442246724	0.175440970665469	3.49129647381325	0.000480682536807644	0.00988872745794646
GCNT3	705.855960231427	0.613408368060461	0.104096535018034	5.89268766682954	3.79964182096827e-09	6.864686223216e-07
EMID1	192.144611306731	0.614402963226637	0.184098602623799	3.33735810304956	0.000845788969562499	0.0152220410716152
LOC751788	71.1307744682094	0.615656357831402	0.178702343739709	3.44514987854968	0.000570742829850527	0.0111707054975745
C3H1orf141	47.9336449885978	0.616572655751475	0.209814167563806	2.93866073445194	0.00329633685158934	0.039838746923325
TUSC3	225.508931365619	0.618000269349586	0.177905957209622	3.47374691124824	0.000513244898688583	0.0102882604727162
LOC101908575	142.609165427015	0.61911390936462	0.188557614050938	3.28342036189199	0.00102555616339557	0.0175021209591351
ATG14	265.134742196631	0.619955496747115	0.112144801733156	5.52816971599162	3.23588936639895e-08	4.14546845011764e-06
SPIDR	73.2234231200321	0.620944873346617	0.194660894838174	3.18987988760055	0.0014233193614608	0.0224607127006781
MMP23B	225.819928218089	0.622923270221786	0.192245597416627	3.24024725971649	0.00119426091275002	0.019660659792609
ACAP3	113.694027111828	0.623710245475268	0.181839786655927	3.42999877499548	0.00060358397419583	0.0116516511840653
EMB	4155.4224585794	0.623757718875402	0.161501069556866	3.86225131874913	0.000112346903769458	0.00326431457302928
CTSK	78.7607673605082	0.624504483423811	0.195243082933394	3.19859978669183	0.00138096731762096	0.0219157913044669
DACH1	221.681979385313	0.624610132570647	0.144436791784972	4.32445310402992	1.52910726594942e-05	0.000704188875547685
TRIM59	127.199042554649	0.62805897572578	0.175735294826271	3.57389206503263	0.000351713958914297	0.00784962154823591
MXI1	308.141424001234	0.629864847009297	0.179231581913661	3.51425145213924	0.000440995149055545	0.0092477732745398
LOC511229	172.265380809781	0.630593667649131	0.198814108409969	3.17177524619531	0.00151510214861643	0.023408541231353
PARP8	125.056721311401	0.63149766293614	0.162482447051534	3.88655928314428	0.000101675104572989	0.00302918725928659
GALNT4	182.702231459417	0.634017064883997	0.145907801303824	4.34532670096085	1.39068527878572e-05	0.000657635468075451
CLDN4	169.056371353932	0.634263843289841	0.209089637960257	3.03345421359618	0.00241771396497009	0.0322948721254944
LOC104971814	277.204389483717	0.635548497205479	0.201035625565857	3.16137249513161	0.00157027548980671	0.0238233008561673
TET1	337.807294152668	0.636952973604794	0.172716243223276	3.68785796702041	0.000226149818351453	0.00570368609434195
BASP1	489.731214665978	0.637430180128712	0.165981565339058	3.84036732529064	0.000122850352539891	0.00348331422131215
PLCG2	287.878306241349	0.638074668069686	0.157672917302732	4.04682477488879	5.19170748764381e-05	0.00181092925534348
MBTD1	189.52406882547	0.640552328831606	0.172363201989146	3.71629397365189	0.000202166347553653	0.00523700031199647
C23H6orf132	250.112240772693	0.641555063799088	0.212568016102812	3.01811662714483	0.00254350997191164	0.0333735032813583
MAP3K5	167.392475768984	0.641904533278079	0.180522190134731	3.55582066004738	0.000376801055832616	0.00825763712154338
LOC104973404	166.10461286794	0.642556837098768	0.195723097587779	3.2829893099898	0.00102712560553539	0.0175021209591351
LOC100848808	371.557935858994	0.642896801237829	0.18330153339135	3.5073181841051	0.000452647557251991	0.00946396049969592
HDAC9	252.882110813053	0.644727090029493	0.182241777800698	3.53775680752289	0.000403541549629779	0.0086511366822334
LOC104968622	110.058147004616	0.645007943287636	0.22615113635645	2.85211011396822	0.0043430053291151	0.0486499452288474
GAREM	312.875817279578	0.647047688359002	0.14513176969728	4.4583462994259	8.25943890882213e-06	0.000440878837511824
TMPO	303.754624879249	0.648249569736088	0.166310873021431	3.89781833237418	9.7063185832664e-05	0.00291644864553071
CCDC28A	161.099044900287	0.649695472064769	0.172488871727846	3.76659355213282	0.0001654900894851	0.00447870953569845
NCDN	98.4371541285258	0.649805166821908	0.220779758698606	2.94322799631726	0.00324809111004824	0.0394927523061257
ECT2L	606.170673814102	0.650214706550532	0.115035676899886	5.65228739529569	1.58326572792574e-08	2.25367481191207e-06
MIB2	751.026302655502	0.650384339512655	0.201019096125285	3.23543559815482	0.00121457281392197	0.0199717153953191
KLHL24	385.505154958536	0.65107737989228	0.181982140699119	3.57769931374057	0.000346631879846907	0.00776587671033803
NR1D2	398.13197765571	0.654987404067693	0.184503882597886	3.54999252506352	0.000385242089707167	0.00839077515943338
LOC100336762	33.9038705622528	0.655243432751363	0.229904323902336	2.85007007101664	0.00437095984249558	0.0488385437390177
TMEM63A	328.26683371842	0.657625756951605	0.146478054142593	4.48958556147547	7.13618792612023e-06	0.000395917953759395
LOC104968720	78.0587099595891	0.65952367463289	0.176751500500749	3.73136110734231	0.000190448001524754	0.00497920823281417
ALOX12	34.3326762774754	0.660998451272567	0.226009907645711	2.9246436944204	0.00344850824591353	0.0409750237785948
FAIM	62.5484466887906	0.661817871718364	0.19730658872425	3.35426138578323	0.000795771531215071	0.0146015786691182
PITPNC1	737.242766430134	0.662336789909007	0.175838305335108	3.76673779155651	0.000165394548685286	0.00447870953569845
LMO2	329.329760315869	0.663442284810091	0.135386205670693	4.90036840550667	9.56571121115435e-07	7.24731195632189e-05
RAD21L1	141.16411433909	0.664630003482539	0.154191342026955	4.31042362525358	1.62942098871031e-05	0.000740703244287282
OTUD1	112.683462403194	0.666935319416112	0.18490470166596	3.6069137961725	0.000309860545191753	0.00715828656203637
UACA	1382.4256699478	0.667444926361071	0.173059502427001	3.85673665416095	0.000114910844572737	0.00332161841140424
SIMC1	383.723786891644	0.668299011302106	0.148100898536847	4.51245750636575	6.40807760923629e-06	0.000359771432945649
SLC25A36	584.221058994343	0.668548287477953	0.144561980754103	4.62464808513616	3.75234926807001e-06	0.000225974811477105
FSTL1	108.641385342099	0.669061013608341	0.217825234305179	3.07154961059731	0.002129507733647	0.0295073972296495
LOC104968934	59.2524489122458	0.669624495528948	0.227789508201554	2.93966346745193	0.00328568901653023	0.0397441455973768
L3MBTL1	69.1191809107372	0.670794116264826	0.192091071303848	3.49206296634043	0.000479305243452308	0.00988872745794646
ITGB5	256.880117616055	0.671112998444812	0.178338228141701	3.76314716949845	0.000167788392885082	0.00452964374049153
CCND1	61.3906558071389	0.672491064460781	0.221192252562084	3.04030117091026	0.00236341683909438	0.0318710718626967
LOC104975258	70.3028977600809	0.672534568476532	0.210097386785729	3.20106108298448	0.00136922502577852	0.0218270577638812
PLEKHG6	61.5877654242235	0.673511425126265	0.229884999007556	2.92977544439134	0.00339207033988131	0.0404750679336219
KLF10	278.966460432171	0.677960044258631	0.172527262521484	3.92958210980833	8.50936163360637e-05	0.00263547086023694
ERBB4	163.818482820872	0.679856968702401	0.15207377181056	4.47057346318278	7.80101417100296e-06	0.000423979202265357
NUDT6	83.6388828095529	0.680216660819464	0.190820482279184	3.56469417064074	0.000364280693573373	0.00807145209722638
ZNF667	153.17934355646	0.681562550441002	0.137346024525492	4.96237552412375	6.96361941043059e-07	5.70530957742953e-05
GUCY1B3	602.573089146639	0.682032566334314	0.221962313914982	3.07274038689087	0.00212102924320381	0.0294188426134135
TSHZ3	67.4522274226764	0.684475991436805	0.236893579479522	2.88938177615732	0.00386000121696112	0.0445496618750337
GRB7	136.48678561587	0.685013461134	0.163122242899638	4.19938721389123	2.67638300541437e-05	0.00109957986333234
LOC104971131	34.553696217928	0.686281948477585	0.226807998708038	3.02582780319407	0.00247953469236576	0.032716856633725
HOOK2	277.784625904362	0.688509823217117	0.159830996242692	4.30773654298985	1.6493367164179e-05	0.00074734575587656
ARHGEF16	277.554504194493	0.690204147153513	0.211786888642013	3.25895597966018	0.0011182301736252	0.0186928820957608
JMJD7	33.117631944254	0.691575308187166	0.229732017107107	3.01035666206132	0.00260941078457361	0.034047978496492
TNIK	64.1875462281204	0.697957412820866	0.235191259127964	2.96761629411201	0.00300118726067375	0.0374935557423888
MID1	316.857563646783	0.700511760519803	0.162876560642339	4.300875201178	1.70124856157707e-05	0.000763503016870832
ABCA1	821.088067387086	0.702426199913373	0.207638164795613	3.38293396401764	0.000717158742493482	0.013447229349363
PROX1	61.3802658370338	0.702884700429506	0.218382672805429	3.21859189376141	0.00128821686046923	0.0209142304121341
HTRA1	443.584418567158	0.703892525671168	0.212831277706155	3.30727951858184	0.000942068387815262	0.016430232328085
LOC101907725	73.4192507794555	0.704453185595795	0.221433836552709	3.18132583783378	0.00146602640433662	0.0228531461171589
LOC101907860	38.4509459717688	0.705280962599832	0.230572697179493	3.05882253721826	0.00222208737291364	0.0304904140789669
LOC104976281	4324.60662742278	0.706017158740006	0.152121070491103	4.64115297414566	3.46470502582293e-06	0.000211362005298254
C4H7orf60	66.2272356051958	0.70783409981746	0.185316437032005	3.81959696157559	0.000133669907584305	0.00374488337510541
SLC4A7	772.769795804847	0.708716803936528	0.180932877129751	3.91701505651895	8.96521514096969e-05	0.00273458467027154
SMAD3	72.4512829473131	0.720829789425875	0.232183911012115	3.10456390489633	0.00190559757508332	0.0273180885331375
LOC104975688	60.1544823272895	0.72223292508319	0.206238861428884	3.50192451645314	0.000461910463103021	0.00960065228030645
SLC28A1	50.2499901445091	0.722269799586565	0.226509494516638	3.18869547224879	0.00142916348006407	0.022527708904992
LOC101902444	63.4801035200449	0.724821913710633	0.185431092047551	3.90884778656625	9.27373691779695e-05	0.00281049233028261
SLC1A3	58.4281420543656	0.730422884278353	0.232412920356309	3.14278088825076	0.00167351061047569	0.0248504863254198
GABRE	42.341594080813	0.731583200396249	0.21633757832918	3.38167416889113	0.000720455446974815	0.013447229349363
YPEL1	127.218123036938	0.731740695527538	0.22719263695504	3.22079405976675	0.0012783597229843	0.0208021307347514
GNA14	117.486851811878	0.73356149858802	0.251654129592022	2.91495911383318	0.0035573514340158	0.0419499551532641
TMEM117	54.0029678566682	0.734654210809091	0.194456987721544	3.77797794472211	0.000158106877056203	0.00432629536208935
NEURL1	35.464132970471	0.735392358526003	0.252397358010363	2.91362938314041	0.0035725376083416	0.0420586465971176
FBLN1	695.097904815383	0.736286247986434	0.203758862036628	3.61351766802701	0.000302070761450623	0.00705454763248181
KIF23	57.870404186011	0.738876243047009	0.236118916711618	3.12925475576966	0.00175250295446444	0.0256985136673391
INPP5F	282.212371234415	0.740106490060422	0.191961678160941	3.85549083103929	0.000115497659777752	0.00332161841140424
HMGB3	82.2210653618016	0.740592951849306	0.22636683900647	3.27164948320075	0.00106922047748438	0.0180232714936721
ADRBK2	179.612839776293	0.740781174564634	0.138028267102899	5.36688020586673	8.01102255270698e-08	9.3298619679956e-06
NUDT13	38.7053034345827	0.741195196291439	0.229833541411088	3.22492179227101	0.00126007086153888	0.0206475797451232
RADIL	54.7171801298805	0.744007409320841	0.235022471500559	3.16568626212864	0.0015471757031563	0.0236530086067161
PPM1J	37.7666859158918	0.744247813824935	0.243392694802167	3.057806703812	0.00222963346248835	0.0305435319334745
LOC104976632	28.716326893486	0.744434853396314	0.245515568404986	3.0321289123643	0.00242835472563541	0.0323749998047817
LOC101905648	82.0978618437527	0.744486345623486	0.177686133664693	4.18989557749276	2.79082856160378e-05	0.00111662658594926
LOC101904042	20.8386101647153	0.746148273477913	0.253455069801398	2.94390747071099	0.00324096879483619	0.0394438650156915
LOC614705	194.777473820181	0.747663571084371	0.178204529717577	4.19553628782212	2.72226695909163e-05	0.00110236166630802
NES	72.4139673059335	0.748765565107873	0.248029544058951	3.0188563541846	0.00253730804684732	0.0333231547028634
MYLK3	323.043866513868	0.751562634429527	0.116044141810691	6.47652369781482	9.38598811847429e-11	3.22603279428145e-08
MTBP	39.193296782584	0.754288398883553	0.229941667860217	3.28034673272915	0.00103679580507082	0.0176242780278142
FIGN	322.765522164309	0.755892712870817	0.246261816596413	3.06946778561946	0.00214440530968853	0.0296555050285877
PIK3IP1	40.4954932777879	0.75699324921232	0.250255720902894	3.02487889779772	0.00248732699661136	0.0327889729057505
ATP8A1	2058.29943981027	0.761666017271411	0.196836743017154	3.86953170224439	0.000109044602178663	0.00318808409523179
MAGI2	185.349187801773	0.761760744475545	0.240078545363507	3.1729646783812	0.00150890880620589	0.0233408813359532
LOC104968492	99.610185894458	0.762348415056559	0.155282417194311	4.90943165897916	9.13407237518706e-07	7.03373485853203e-05
ALCAM	375.177439877209	0.763066850328219	0.164669220857655	4.633937334214	3.58775641257168e-06	0.000217925273129138
LOC104968819	70.0893253291975	0.765001944979664	0.19581919872174	3.90667488159184	9.35749247874605e-05	0.00282973785430235
PYROXD2	25.388594365385	0.765762947234769	0.248555448486718	3.08085359583534	0.00206408111899648	0.0289423195312422
AK5	43.6051892568803	0.768402507670832	0.269380297692671	2.85248221288805	0.00433792400581901	0.0486316826491658
LOC104976556	190.523863724682	0.769975881686486	0.226153905533452	3.40465436522206	0.000662478457934571	0.0126328097824276
RNASE1	55.7276032445711	0.771654269716965	0.184142609191841	4.19052533850572	2.7830933126513e-05	0.00111662658594926
PRKCE	169.852469744276	0.774007707144488	0.195457870202832	3.95997207143042	7.49585292838569e-05	0.00238445958164359
LPAR1	77.6066358469284	0.778311517752455	0.19734366065523	3.94393980109758	8.01537868324731e-05	0.00249561078259366
SLC38A2	583.494518984599	0.778337410539756	0.182975865344676	4.25377089526854	2.10200368920692e-05	0.000897619272372847
MSH4	37.1659158968206	0.782509495799983	0.240090379473564	3.25922886837764	0.00111715505495453	0.0186928820957608
SERPINI1	261.573513339194	0.787614189516474	0.273920062021539	2.8753432067146	0.00403588539027779	0.0459853098974094
LOC104973014	27.2551845925384	0.791375856229285	0.26412491433889	2.99621812735884	0.00273350823673725	0.0350187255200921
IRS1	632.359694313214	0.792635214744629	0.219587262133635	3.60965935383925	0.000306599375573936	0.00711781114614636
LOC100848894	207.533009996889	0.793493301750302	0.152732512542	5.19531361426465	2.04375008797975e-07	2.0282060732261e-05
HECW1	2318.08483896518	0.799200582648148	0.174854012525322	4.57067339265325	4.86159475740199e-06	0.000278494281793938
LOC789003	168.835680250878	0.799519159022455	0.254613595319026	3.14012752547904	0.00168874304594937	0.0249976544154606
SPRY1	237.279580303745	0.799551127422233	0.227900617975046	3.5083324236961	0.000450925216290074	0.00944195861509616
NTN4	171.367801187591	0.800017498266054	0.270817505847714	2.9540833993055	0.00313599244501747	0.0386297251181697
LOC104973589	16.5881038716519	0.800561079287188	0.26943370268948	2.9712729747467	0.00296568049115989	0.0371487728723779
LOC100847674	22.880386247385	0.801345170547999	0.257666445941251	3.11000979433197	0.00187081140379234	0.0269565176914536
TOX	96.0624796189901	0.803787376029063	0.260161352168783	3.08957256459674	0.00200444735026	0.0283601125099035
ARHGAP24	147.355830517438	0.804103765327717	0.178055699776927	4.51602372928877	6.30116066325233e-06	0.000356610265327518
LOC101906705	96.6807614133639	0.807834955619268	0.231354623988368	3.49176057816715	0.000479848157811917	0.00988872745794646
LOC104976855	15.1495010484276	0.809606556560834	0.282441980825376	2.86645262221619	0.00415100286829945	0.0469974635983391
CD59	36.6937468385533	0.810071888815614	0.241637980764123	3.35241954205194	0.000801085220309678	0.0146769427493545
ADAMTS16	136.008450869693	0.810415106932053	0.222997147569457	3.63419494717812	0.000278849965660887	0.00667156827859631
LOC100847825	30.9705616800823	0.81096102257417	0.232267215732388	3.49150016724072	0.000480316164926456	0.00988872745794646
SERPINF1	60.4707845521908	0.815044988734502	0.273216848327474	2.98314322020727	0.00285304453930591	0.0361882121043194
LOC104972739	18.815139854258	0.816380836855496	0.277996753329893	2.93665601154238	0.00331771892109512	0.0399942643593434
NFAT5	5888.67783171889	0.816903128885369	0.229287897780179	3.56278345605725	0.00036694335415307	0.00810496198546248
FOXO4	307.094626870215	0.817043432093671	0.16446786077437	4.96779995949821	6.77167631124563e-07	5.58049488760663e-05
CELA1	24.5804682308401	0.817190215392787	0.276280180041719	2.95783148566571	0.00309811439987498	0.0383306656040722
PHACTR2	124.718001385701	0.819351523918668	0.168847479611053	4.85261329222133	1.21845136151659e-06	8.91390057162989e-05
FBXO32	107.625690489374	0.820882367715938	0.176678826017736	4.64618418753548	3.38131129511178e-06	0.000207171472916153
SLC25A42	16.1502825879948	0.823856631566057	0.265842446062192	3.09904096869964	0.00194148171251183	0.0276357174673906
LOC100848872	15.6432415141346	0.824429731142111	0.27472848562373	3.00088914795408	0.00269192542830663	0.0346808055246963
LOC101902713	32.9374280321001	0.826531259537398	0.257173430002864	3.21390611591639	0.00130942479909616	0.0211126021382872
SEMA6D	55.8607240729724	0.827038767340829	0.233026440934078	3.54911985105928	0.000386521112720054	0.00840105754254849
CABLES1	26.9145107278424	0.828372697909218	0.277481988786497	2.98532060236382	0.00283281247379289	0.0359639580006211
LOC104976966	33.3523147278241	0.831987694840061	0.236109220288982	3.52374080868915	0.000425500254898805	0.00897627184436221
LOC781771	17.6976367480932	0.833211038102965	0.289534828315086	2.87775754976262	0.00400512825914336	0.0457376559382887
PER3	134.149947107858	0.835067033704549	0.223117013224025	3.74273132128245	0.000182030831362027	0.00484910864943985
SLC46A3	127.629916554632	0.840966467513997	0.219843424069055	3.82529735003509	0.000130614339435894	0.00366656826958291
FLRT2	913.429581841362	0.842263136679475	0.235965189580651	3.56943809456096	0.000357747740014042	0.00796426722318781
SCML2	13.8103352446233	0.843373738227226	0.280919159470243	3.00219372654275	0.00268041539561971	0.0346535906009844
EXPH5	424.398755130728	0.845306733331139	0.183046822022433	4.61798092964184	3.87491853641267e-06	0.000232363200064372
SLC22A17	80.3255017691829	0.845935452191416	0.204490630270969	4.13679321673796	3.52193224189049e-05	0.001352345208521
SLC1A4	1646.75549585278	0.846006722385938	0.219724989963378	3.85029815009637	0.000117974123505278	0.00337219340453628
ITGB2	30.8892546470101	0.849004526992731	0.252155953106255	3.36698188773267	0.000759956794362197	0.0140542141025618
LOC104973926	30.7367839627672	0.856124997596185	0.285078723294999	3.00311783250926	0.00267228942798307	0.0345808051780112
MAL	11.691136275036	0.862174154121532	0.29911303385264	2.88243592402693	0.00394613385217325	0.0452105026380695
LOC101903831	64.513517999969	0.862709632539427	0.210342591703376	4.10145004657933	4.10569147786423e-05	0.00151856704215388
CLEC4E	16.3759390135134	0.864126715963365	0.30149784754702	2.86611238850917	0.00415546690629652	0.0469974635983391
PGM2L1	84.9979983341905	0.869445859302435	0.20413301903061	4.25921226968215	2.05148584558915e-05	0.000884083747279579
LOC100848658	192.94348940134	0.869849605134388	0.245351665953781	3.54531770449951	0.000392140126507455	0.00848853865244709
KCNE3	76.6554902463414	0.871143194641124	0.240815898430206	3.61746545938121	0.000297502017074609	0.00697318041594436
LOC101906546	34.4507691598026	0.871523237040353	0.237953819670299	3.66257300785466	0.00024969455618789	0.0061515658842653
LOC104970515	14.0837793243427	0.871896770024457	0.300699524866326	2.89956151547646	0.00373685010769982	0.0435141189727077
LOC104973436	12.0660328332119	0.872013410675046	0.306978446917311	2.84063399053529	0.00450239542351303	0.0498422045772907
LOC104975760	17.1024101676975	0.872798915939073	0.27831204130882	3.1360443904423	0.00171243281850768	0.0252422628435254
LOC512464	204.64443786492	0.873961034949144	0.306929833915224	2.84742940691304	0.00440738679288406	0.0490979404627053
LOC614269	19.5336406582152	0.876372464171883	0.297998038649888	2.9408665511437	0.0032729550464913	0.0396241258721267
LOC101903851	17.2331125927864	0.877158188860091	0.292822578550948	2.99552784898202	0.00273970282646145	0.0350343849641514
LOC101905464	27.8080850773662	0.885793889451012	0.294950375248027	3.0031963468639	0.00267160006418159	0.0345808051780112
AMIGO1	82.4173143943972	0.886078100280034	0.220450094835966	4.01940448671321	5.83454286777733e-05	0.00196230019314363
LOC104970795	35.6919891092379	0.887033369680694	0.276723506910732	3.20548615324842	0.00134834534022652	0.0216410962807199
SGCE	53.101167599604	0.887884223889394	0.282441734011743	3.14360137674441	0.00166882599641063	0.0248070632293445
ADAMTS1	21.6740647012021	0.887952645594395	0.265572006698372	3.34354759989031	0.000827145026715322	0.0149340472303799
RYR1	35.5510132513894	0.888210824260588	0.278801675847022	3.18581594447784	0.0014434639718535	0.022645007253976
LOC104973058	138.113998088075	0.888431942421806	0.196782298017597	4.51479605316104	6.33777281628467e-06	0.000357247578108334
LOC100297225	43.6153360747976	0.889878080438899	0.252333617436096	3.52659344197077	0.000420942597805569	0.008920185095152
SYNGR3	12.7375261492045	0.892159530501892	0.290027826303224	3.0761170121971	0.00209715527167817	0.0292605070183057
MEX3B	13.1963496523058	0.892665796723994	0.291371750132148	3.06366624876687	0.00218642683243932	0.0301268448408926
SLC30A4	313.487693697286	0.89334128636351	0.257775113405623	3.46558391367203	0.000529081392131287	0.0105159590661694
LOC104968890	47.2156815773977	0.894122792659145	0.216293519349105	4.13383995669329	3.56751948802395e-05	0.00136612729959874
LOC787691	88.869893369511	0.896709333356036	0.270211151465033	3.31855043174292	0.000904859812269487	0.015939105593127
ABCA6	9.64471403718578	0.897682816342292	0.304296752819091	2.95002430366379	0.00317748933365843	0.0390385176023667
ABCB4	199.664548865697	0.898931843876521	0.208844338478813	4.30431512017127	1.67503103577312e-05	0.000756555684490858
GPR157	12.2407389495044	0.900716842064001	0.290410737711316	3.10152733732374	0.00192525094789099	0.027460158256761
FBN2	359.936317396125	0.900914267059167	0.316006967113586	2.85093165915972	0.00435913374618849	0.0487531053581652
LOC100847387	61.4148765345755	0.904341596448089	0.252020919425838	3.58835924616253	0.000332765563085715	0.00756343921774822
LOC521656	18.0007986785483	0.905449520343567	0.258196083989764	3.50682902061157	0.000453480427769575	0.00946732768611682
LOC104974607	11.2861991776021	0.907463880357673	0.309243991844831	2.93445921113646	0.00334129465960794	0.0401411119720333
SLC7A2	69.9573116944404	0.908076985292497	0.222610200598708	4.07922450476318	4.51861834720168e-05	0.00163272742945554
SUPT3H	58.2339271563329	0.910366173659165	0.191038453766102	4.7653556428685	1.88520829664007e-06	0.000125312996774773
LOC101906395	8.87856786852884	0.917883200943841	0.313338329596474	2.92936776080321	0.00339652301544926	0.0404939106038164
CUX2	29.7048187712285	0.9183703277502	0.300864580495896	3.05243749941089	0.00226990996159442	0.030995708506578
NREP	42.7954533159928	0.922256356168114	0.274421480491934	3.36072946809724	0.000777369266664362	0.0143198532102408
GATSL2	334.265669828385	0.924429064735508	0.193061654530595	4.78825827419299	1.68235045709232e-06	0.000112893726863547
MYCN	29.5867452745392	0.925253018870244	0.261078076561294	3.54397056641797	0.00039414924523089	0.00851894350275109
NEB	128.45361877386	0.927951701605093	0.282636874616677	3.28319403780422	0.00102637992308773	0.0175021209591351
NTNG1	50.3385326360349	0.929961931375136	0.256207244246647	3.62972535811625	0.000283722934020018	0.00676518373301199
SESN3	1352.40445862985	0.930648888106969	0.193692352671525	4.80477868780508	1.54922772769068e-06	0.000107975686028046
LOC104975777	635.610578849973	0.933264810736375	0.174130827182438	5.3595611175647	8.34243683447734e-08	9.48077579608506e-06
ELOVL2	131.354756878703	0.934102196558833	0.257809889611935	3.62322096318679	0.000290957060702358	0.0068794746634524
LOC100139888	20.1797179024494	0.93786150840687	0.308318571588448	3.04185863204748	0.00235122290898717	0.0317872014667603
LOC100852115	1026.04846876052	0.9400629721577	0.297902121376019	3.15561019779087	0.00160162751269488	0.0241811004089635
FAM101B	47.9072350623592	0.940498204586922	0.270828319056282	3.47267304934781	0.000515302687631683	0.0103002063462492
WLS	468.984192764032	0.943155918638885	0.200365480849281	4.70717767671941	2.51169976902205e-06	0.000163110014493358
NLGN3	70.4649620160436	0.946252603676494	0.17903050257698	5.28542672927829	1.25412062969897e-07	1.37000526462929e-05
PLAC8	218.351876993203	0.946544656493979	0.271746671382249	3.48318767504804	0.000495480885503611	0.0100900529458336
LOC787710	24.5506535563512	0.947035198445784	0.290450183260579	3.26057703876932	0.00111185758452134	0.0186527346203271
RGSL1	10.7805041825417	0.949591278872211	0.311473326055898	3.04870818601589	0.00229827608358721	0.0312166243157221
CSMD1	11.5899727080317	0.950819589093053	0.309226915561425	3.07482803483251	0.00210623957535749	0.0293184772066784
LOC100847661	88.2369579077927	0.953750794730435	0.287902728779986	3.31275357747403	0.000923823371718492	0.016192187754051
SVOPL	55.5034420807478	0.954308729114606	0.291280057037316	3.27625838452905	0.00105192275485846	0.0178020998285998
AP3B2	30.0249952673755	0.95678188013682	0.26493191635229	3.61142550625931	0.000304518558631053	0.00708131275285279
OSBPL6	218.26124431588	0.961613323776677	0.191876964230542	5.01161422702774	5.39753279976867e-07	4.59623553813262e-05
RBMS3	103.611652701216	0.961822397550826	0.240861341010865	3.99326182240029	6.51705384364861e-05	0.00214575520478262
GPR19	8.52258077584892	0.964342544930341	0.308459328230122	3.12631992834695	0.00177008870422968	0.0258220393581828
LOC787549	76.9811391645445	0.965184145329748	0.25816645693201	3.73861173445913	0.000185039249023695	0.00490145319030435
LOC536445	12.7678244058839	0.967976069168392	0.31006700477814	3.12182868300031	0.00179731494325537	0.0261650435747466
KIF26B	121.230399363156	0.968469352103988	0.164901929447773	5.87300194332	4.27973454402806e-09	7.44568138203006e-07
LOC101902078	18.7732584183694	0.96906738312066	0.273488375849999	3.54335858008154	0.000395065133846876	0.00852566288846888
LOC104970556	16.5688044053191	0.973537452119923	0.288743341405291	3.37163602589688	0.000747231284898945	0.0138734957401791
EVI2A	19.8737957516837	0.973854593383345	0.259867722379165	3.74750116893095	0.000178605004730945	0.00477830766661897
CFTR	285.42227733235	0.974524932432233	0.308993894486692	3.15386468736264	0.00161123774041576	0.0241811004089635
PEG10	639.998567959194	0.974819612260001	0.316124655960429	3.08365574744041	0.0020447405032127	0.0287856974737996
EFNB2	70.8470988515234	0.977301529529557	0.230308803135324	4.24343974796013	2.20119492797016e-05	0.000934314425450467
FBLN5	35.2524758017605	0.978218429194224	0.314302170749993	3.11235021654474	0.00185604171922438	0.0268068735493024
PLA2G4B	32.0220444858349	0.980161352606077	0.257596034497999	3.80503276968609	0.000141785418220375	0.00394869587660382
SMPX	9.57328609765675	0.980276604618312	0.314803246950041	3.11393422436294	0.00184610640183852	0.0267372368085389
FGFR1	275.77352721326	0.982814336973877	0.226296579810139	4.34303663713543	1.40526687965173e-05	0.00066010069560174
PTPRB	49.9867978236957	0.983961732477588	0.270019560935805	3.64403870989005	0.000268393027062623	0.00647721964480257
SEMA6A	516.706878024609	0.987413138934118	0.252315042936694	3.91341367300822	9.10004425775027e-05	0.00276971541425954
LOC533821	51.5141964400194	0.987929143678866	0.188548761173089	5.23964802278357	1.6088315553139e-07	1.65486527572872e-05
LOC104968487	16.5148527597815	0.991452501653466	0.267677107546278	3.70391219010783	0.000212299772382271	0.00546336976396774
LOC101905099	164.295057590479	0.991776108674929	0.204792788326473	4.84282731232642	1.2800453119673e-06	9.25046078781704e-05
TINAGL1	24.8759339597932	0.994772583302131	0.312856611027075	3.17964379923569	0.00147456186791263	0.0229354589874446
KLHL29	67.5288947797229	0.999134377212954	0.228706585268071	4.36862968349534	1.25028565174223e-05	0.000605977576312167
LOC534518	15.567106199569	1.00145068100056	0.313695918334897	3.19242496464818	0.00141083595317896	0.0222886774127779
IER3	22.1418901200079	1.00320302926123	0.244933611245006	4.09581610364502	4.20683778006511e-05	0.00154382182283015
OLFML2B	42.2649322336291	1.00371922175181	0.281986116976342	3.55946325483827	0.000371613521496782	0.00818246522645727
ADAP2	8.23921682529501	1.00471120576043	0.313370746803818	3.2061422963306	0.0013452744568344	0.0216164283303425
OBSCN	84.3453293783948	1.00597461046046	0.312629877465326	3.21778141813087	0.00129186226557977	0.0209492785345801
FREM2	10.9555820195278	1.00867984984352	0.310351344984771	3.2501223730576	0.00115355358189244	0.0191505846685045
LTBP1	245.142486385938	1.02067013029441	0.199302198030133	5.1212186337257	3.03567433378619e-07	2.85191484744767e-05
BBC3	13.0303006801171	1.02399918568114	0.304104103016488	3.36726527371325	0.000759176233110525	0.0140542141025618
GPC6	71.1467581042767	1.02658064723358	0.238733635634503	4.30010896665295	1.70714148063671e-05	0.000763715483972461
DCHS1	24.4924039820347	1.03075025250186	0.272777685125991	3.77871911342667	0.000157637111526392	0.00432183302651736
ARHGEF19	50.022977939437	1.03219445224408	0.260202341764989	3.96689147854151	7.28161272615248e-05	0.00233741427191209
PKHD1	1991.13198830165	1.03343634644932	0.250085721057349	4.13232847553233	3.59106730563751e-05	0.00137141789894428
CYR61	33.0651277273554	1.03547979071804	0.285407698400831	3.62807239089886	0.0002855452054793	0.00678785519607288
LOC104976139	35.1386565476929	1.03727610043389	0.249963510307949	4.14971008830847	3.32896630135869e-05	0.00129233589858806
PHLDB2	66.1458518640275	1.04044015974084	0.283703447642327	3.66735113156802	0.000245076147494627	0.00611258950529962
LOC104975726	33.2306676761095	1.04273128520082	0.304340355767454	3.42620117720296	0.000612086849446617	0.01176743230887
DAPL1	9.14200616779577	1.04282373562013	0.311713172844449	3.34545930832546	0.000821464118533983	0.0148984200236562
CHST4	83.7384810801523	1.04507174521096	0.290635773305746	3.59581249522078	0.000323380671871239	0.00738586779255996
ZFP36L2	1132.53452669894	1.04621789438534	0.187828389382405	5.57007328777821	2.54632205318222e-08	3.38516701636263e-06
LOC104972276	11.4170741552272	1.04864693476531	0.306944304491053	3.41640786104203	0.000634531325509256	0.0121657352912605
KCNMB2	150.728125991771	1.04874015833153	0.225635152062089	4.64794669069534	3.35255524102927e-06	0.00020686795080808
KIRREL	58.0043690279784	1.05473196646096	0.211611231168872	4.98429105409461	6.2189408044048e-07	5.18563987074985e-05
LOC101909028	27.17815796569	1.05623176179571	0.27932226343709	3.78140914654873	0.000155943134513787	0.00429209111634432
LOC101908852	25.2056208654565	1.05784244820966	0.288891703934594	3.66172663943704	0.00025052109624166	0.00615980872022456
ARL4A	91.4672404040464	1.07771918166253	0.234700120170053	4.59189872114963	4.39231522123705e-06	0.000258981197061391
LOC101902310	46.4431070017818	1.07778681674626	0.222534452494668	4.84323575367316	1.2774157029052e-06	9.25046078781704e-05
NXPH3	15.4811388195708	1.08444607135867	0.305011827723475	3.55542301245391	0.000377371438140359	0.00825763712154338
PIK3R5	20.542732029231	1.08488876796094	0.269660617788219	4.0231635485348	5.74215923024843e-05	0.00194444891894002
UNC5D	11.7218065954114	1.08491232375577	0.316001737711906	3.43324796759461	0.000596396385690844	0.0115445300373013
LOC100337185	45.0733067517967	1.09165259227022	0.289101645241694	3.77601653341537	0.00015935641801314	0.00434854236134306
IGDCC4	68.5444713502286	1.09368064814827	0.221493412481712	4.93775700096079	7.90262259093491e-07	6.25639087367723e-05
LOC101903070	2352.75166936863	1.09415577512924	0.298226201177159	3.66887875984869	0.000243616568697061	0.0060977703127513
SGCD	25.3513517759777	1.09555510025145	0.300036904341611	3.65140115898574	0.000260813475823292	0.00633686810569282
KCND2	9.0484569867535	1.09566515040267	0.315102479478028	3.47717083095526	0.000506734842003535	0.0102158904055992
LOC101906490	192.470877817457	1.09932606684613	0.251561931327011	4.37000169718482	1.24245570868686e-05	0.000605836880512639
LMNTD1	73.3493636276944	1.09995392213935	0.212571583376073	5.17451065034108	2.28509076438526e-07	2.23522418125302e-05
VWA2	21.0432408253026	1.10628904602648	0.281347814748629	3.93210463360058	8.42053975124447e-05	0.00261370586287527
KLF11	193.993663568361	1.10914799344961	0.279033218997857	3.97496755917843	7.03888500892941e-05	0.00228027511599617
CCDC68	13.7619459089147	1.10943500096409	0.303154526213333	3.65963528508681	0.000252574472724568	0.00616875172004945
DAAM2	31.5497990502105	1.11076319905244	0.314821976266286	3.52822637169689	0.000418354221806459	0.00890551011132419
ADAMTS6	2604.53581087527	1.1148250057307	0.146946945065457	7.58658170970551	3.28455254158981e-14	2.72270084800492e-11
CACNA1A	146.485667965965	1.11637027065055	0.275674710446057	4.04959261168427	5.13068708444663e-05	0.00179833797056982
SCN1A	102.756574034714	1.12856770314453	0.175354219787697	6.43593125110359	1.22718573118536e-10	3.9303412099691e-08
SNAP25	115.45126033217	1.13458452022737	0.261198582931164	4.34376215787656	1.40063153885697e-05	0.00066010069560174
NR1D1	25.4887170714329	1.14247431263372	0.259336829685081	4.40536854723276	1.05604176972828e-05	0.000535314410755791
MOXD1	26.5103127768616	1.14471354570262	0.312251334038343	3.66600049677306	0.000246373445714662	0.0061340893940124
SCEL	51.8856370109262	1.14903898896813	0.239849595490367	4.790664693926	1.66229715365436e-06	0.000112825888837951
SLC6A15	49.375498229722	1.15194746008454	0.279281201855612	4.12468670440659	3.71239742505604e-05	0.00141392174361864
NCKAP5	41.8866197294634	1.15399849244858	0.280773934986287	4.11006275388397	3.95551606647623e-05	0.00147799366751093
FZD10	66.8774475814308	1.15776755031933	0.285368614883908	4.05709489388077	4.96868976716664e-05	0.00175333696982593
OTOG	20.8313453485999	1.15795500966855	0.309964150139578	3.7357707629967	0.000187141093182219	0.00493856233169255
NPL	72.6828650703695	1.1650474732508	0.315924378003735	3.68774160643288	0.000226253230679616	0.00570368609434195
FADS2	353.071711069506	1.16511879039583	0.23829192481824	4.88945981398461	1.01113061104335e-06	7.61970725712454e-05
SLITRK6	131.063467489469	1.16870841419114	0.220137099679892	5.30900250748553	1.10226817168447e-07	1.22308370672264e-05
LOC101903526	26.5939342372417	1.1787325927936	0.270738348490812	4.35377034455689	1.33815892154822e-05	0.000639231712625678
FER1L6	35.4168159267019	1.17984729244704	0.225618262061511	5.22939624508487	1.70064511944001e-07	1.72413604483083e-05
RCAN2	18.1136882196202	1.18943047771217	0.296217219889947	4.01539950362803	5.93451827141968e-05	0.00199117217811538
CNTFR	57.0715747764957	1.19349155253393	0.293358923045544	4.06836628708459	4.73439167423727e-05	0.00169363961345865
FBN1	627.510338053202	1.20813256177849	0.302400947688512	3.99513484006317	6.46574428838722e-05	0.00213775408114425
KIF12	65.5211084587186	1.2087931471013	0.251968087355798	4.79740573414122	1.60733810939564e-06	0.000110160599147767
PALM3	121.484322268687	1.20917691764459	0.219698028087769	5.50381324843538	3.7166324667965e-08	4.63493670107047e-06
B4GALT6	42.5294916578052	1.21006381467405	0.299663063400265	4.03808130686346	5.38901758624673e-05	0.00186132440748502
VNN1	61.546640675339	1.21013283298797	0.266120629915829	4.54730936632279	5.43360989228665e-06	0.000310001743328354
LOC104969069	13.8124563826833	1.2157389917599	0.308271279023365	3.94373097491107	8.02236506184308e-05	0.00249561078259366
TMEM71	62.2251460218341	1.22011409508339	0.232372472449933	5.25068258825829	1.51536609875494e-07	1.60560444087629e-05
BCAT1	27.9234186629761	1.22285861406526	0.293444046720349	4.16726332577685	3.08278313674908e-05	0.00120339556684399
LOC104972458	26.9901913000955	1.23803054148627	0.294589006353192	4.20256871365374	2.63903102562256e-05	0.00108740424599629
LOC781161	141.672922454795	1.24185137625915	0.287038428987976	4.32642897551244	1.51546153861499e-05	0.000700192918103686
LOC104976623	120.184595040806	1.24409946753448	0.226678330303709	5.48839170408396	4.0560982293513e-08	4.9703074998277e-06
PRDM1	148.464582479752	1.24533473565545	0.277552203554296	4.48684867101707	7.22843782121963e-06	0.000399463316771087
IRS2	92.7274337566957	1.2464861131306	0.178641690840467	6.97757677542221	3.00314713942696e-12	1.5114410531716e-09
PAQR5	34.475780467693	1.25076149788627	0.292055633043132	4.28261384604608	1.84710570746906e-05	0.000808366882908507
SCN3A	268.375110076551	1.25106706270016	0.260660831774059	4.7995974469405	1.58984865322506e-06	0.000109824251084547
ANK1	28.6377980053282	1.25297932167982	0.299465644062277	4.18405031269379	2.86360689711361e-05	0.00113673094067958
ATP2A3	78.7279220500282	1.26146053545483	0.246112172736517	5.12555117216945	2.96668573678657e-07	2.80580774515412e-05
GPR37	17.9418390640063	1.263690717523	0.307970310041545	4.10328748038253	4.07320605279626e-05	0.0015105163077896
DLGAP1	38.2615058116073	1.28149914486389	0.29528409426433	4.33988545186159	1.4255700724836e-05	0.000667413071808602
GDPD2	8.36350008055074	1.28198685895015	0.313167958651387	4.09360799384088	4.2471212331688e-05	0.00154795984736174
ST3GAL6	183.572438010227	1.28207896221462	0.197352310340616	6.49639702723441	8.22663777761933e-11	2.89824448905529e-08
CPAMD8	18.7202261223092	1.28712229431829	0.310519298277118	4.1450637736841	3.39719149185903e-05	0.00131159513707609
VSTM2A	13.7865465346526	1.28907399177894	0.313107526708093	4.11703290984995	3.83781288313388e-05	0.00144219891064327
TSPAN2	21.5198991007406	1.29114201329097	0.268366896939536	4.81110758448673	1.50096191795737e-06	0.000105231618646046
LOC104973121	10.513837728231	1.3065237572635	0.311333183530945	4.19654513677511	2.7101746937846e-05	0.00110062771714157
NGEF	13.6591894372801	1.32082751782408	0.299431109229023	4.41112321703964	1.02835775023461e-05	0.000525058602040079
NCAM1	14.560469221326	1.32382578716662	0.31604367939244	4.18874311839281	2.80503698145074e-05	0.00111662658594926
KCNH8	82.5353339807366	1.32961427423191	0.295771416637787	4.49541165724007	6.94354823601161e-06	0.000386752892260378
LOC104976726	67.4634809238802	1.34333532460751	0.266674733389393	5.03735508622782	4.72008662454698e-07	4.13139507534882e-05
IL20RA	26.4416064570792	1.35276513128284	0.245966904273741	5.49978516531361	3.80254266412933e-08	4.70047642306232e-06
PLEKHH2	18.622919970285	1.37653614680473	0.261326941274967	5.26748654420726	1.38304295179136e-07	1.48777414325526e-05
LOC101909126	52.3352373111609	1.38271758020177	0.309671027373462	4.46511768288294	8.00247527729223e-06	0.000432072343324146
RYR3	199.505007139253	1.38426214776393	0.276243616426691	5.01101949673932	5.41424282805858e-07	4.59623553813262e-05
LOC104970974	19.7479072238271	1.38426986421243	0.311890713648624	4.43831702463559	9.06650122043783e-06	0.000472550160258666
NKD1	65.5171277612472	1.396925739908	0.276534471816035	5.05154287179542	4.38255540854586e-07	3.88421200108354e-05
NIM1K	10.7687634186895	1.40837120603405	0.315805816475036	4.45961135787181	8.21084040763356e-06	0.000439951190206738
LOC101905683	18.0555251549796	1.41740468746843	0.314315283871191	4.50949972909779	6.49806776435709e-06	0.000363376075140159
AKAP12	217.064069719258	1.42477586417668	0.256677950922214	5.5508307552621	2.84315236974159e-08	3.70978733281467e-06
LOC104975223	269.534750725901	1.42673198170511	0.184164578460147	7.74704882792568	9.40527974914728e-15	9.46708587321311e-12
LOC104975269	46.2250881613861	1.43967503256686	0.29578825819463	4.86724875880484	1.13162553824251e-06	8.43749581212355e-05
PRRG3	21.5686324323218	1.46448412566341	0.301299932562607	4.86055245086756	1.17058623298056e-06	8.68205326061161e-05
GRIN2A	196.389089664245	1.46977105848257	0.316125683259802	4.6493250511211	3.33023022594958e-06	0.00020686795080808
EPHB1	49.6510246562753	1.47002488483963	0.271503546842514	5.41438556488661	6.14995194272742e-08	7.34450193024702e-06
CLDN10	630.938192548538	1.47102515917753	0.216830753392485	6.78420904858835	1.16724211415928e-11	4.98447753719168e-09
LOC101905641	40.270393581728	1.47346814375451	0.290586476064671	5.07067005907935	3.96417507906168e-07	3.55816275249282e-05
SEMA3D	10.3965624327024	1.47710283415419	0.315979080012532	4.67468553328153	2.9440437950667e-06	0.000186880473694054
PCDH19	33.6685588683322	1.51628204404797	0.314180337669976	4.826151933291	1.39196334588035e-06	9.85705903022409e-05
FHOD3	95.5207512692437	1.52169634803284	0.269356665792551	5.64937327077251	1.61033848773825e-08	2.26928899692075e-06
LOC101909176	485.923629436441	1.52575086381981	0.249244623404985	6.12149960539247	9.2698748518448e-10	2.04111056894058e-07
LOC104975224	325.766005652489	1.5273661444279	0.215228264508886	7.09649426348854	1.27961255790055e-12	6.935500063821e-10
DAB1	54.0779138764261	1.52884954269068	0.264830209162622	5.77294239779069	7.78990778464226e-09	1.26178598277217e-06
LOC104975268	38.1600694098118	1.54967989487047	0.267443118000275	5.79442801317056	6.85544205217509e-09	1.12333592324711e-06
MUC15	60.8374660788037	1.5672388437902	0.233584518775222	6.7095150483768	1.95272281552357e-11	8.09346174010532e-09
LOC104972030	21.7202573047398	1.59170058382209	0.315873074948977	5.03905115711175	4.6784543288642e-07	4.12054865014714e-05
NRCAM	275.628488262463	1.60400163645223	0.253729206022141	6.321706758158	2.58689945029655e-10	7.12321083271498e-08
SFRP2	63.6109794508839	1.63864569327641	0.286892581510773	5.71170465491761	1.1185008101892e-08	1.73207839749299e-06
STEAP4	362.385635426279	1.65183219037987	0.209296707597894	7.89229897277412	2.96669969330148e-15	3.48389433983371e-12
TIAM2	20.8457199133118	1.66708662168388	0.302132072903012	5.51774131645745	3.43384383869034e-08	4.35943489863281e-06
GHR	72.0920207150044	1.69412111864103	0.297601132426243	5.69258962433854	1.2512687896932e-08	1.89600857896308e-06
TACR1	198.065587233314	1.74375196917689	0.27671222045288	6.30168037509504	2.9443586389219e-10	7.68368554438656e-08
CDH13	44.7748524691792	1.9047368827318	0.275373501305092	6.91692146740545	4.6156378284259e-12	2.16811894260592e-09
PIWIL1	16.0491095687724	1.91347290173065	0.296260720994493	6.45874652335777	1.05573772191677e-10	3.45987348308164e-08
JAK3	237.501817797894	1.96621593996328	0.259855091164078	7.56658617368313	3.83160043126052e-14	2.99971740429574e-11

## Sheet: top20 ispi vs contra in NL
		baseMean	log2FoldChange	lfcSE	stat	pvalue	padj				log2FoldChange	log2FoldChange
up in ipsi	GADD45G	55.4986755029932	-2.53801676518724	0.308322079813193	-8.23170616494602	1.84565534718157e-16	2.36445228658933e-13			GADD45G	-2.53801676518724	-2.53801676518724
	SLC25A29	173.041923020734	-1.96179661387898	0.212239244197018	-9.24332642297705	2.38950672549837e-20	3.36729287757231e-16			SLC25A29	-1.96179661387898	-1.96179661387898
	MT3	102.37117375438	-1.91724170561207	0.298444547952176	-6.42411368801181	1.32640047934984e-10	4.06339903369521e-08			MT3	-1.91724170561207	-1.91724170561207
	PLOD1	891.035065881829	-1.91663463372366	0.223969097519456	-8.55758519791852	1.15256198348064e-17	2.70698391186819e-14			PLOD1	-1.91663463372366	-1.91663463372366
	TP53I11	97.0697683736242	-1.91392190576036	0.217555336344223	-8.79740271106054	1.40019103272981e-18	6.57716401107615e-15			TP53I11	-1.91392190576036	-1.91392190576036
	CAMK2B	927.596876560474	-1.8990071790415	0.29669600110003	-6.40051491088772	1.54853826326231e-10	4.45346963385559e-08			CAMK2B	-1.8990071790415	-1.8990071790415
	CACNA1G	29.9655326535265	-1.77671449199413	0.282224168936289	-6.29540162591537	3.06604957464748e-10	7.85577647380587e-08			CACNA1G	-1.77671449199413	-1.77671449199413
	RET	12.4193044659493	-1.77531154722072	0.312852785706488	-5.67459082460043	1.39020543500215e-08	2.07194098409959e-06			RET	-1.77531154722072	-1.77531154722072
	DMPK	54.1155566457771	-1.75854957083537	0.269156599231795	-6.53355546865459	6.42263911311909e-11	2.4461575778939e-08			DMPK	-1.75854957083537	-1.75854957083537
	LTF	3107.61884333475	-1.74822109579191	0.315581953108522	-5.53967385831704	3.03035469350917e-08	3.91777599458085e-06			LTF	-1.74822109579191	-1.74822109579191
	SLC7A5	88.3459232119315	-1.72312909280533	0.19002966654831	-9.06768466263275	1.21572811247691e-19	8.56602028051234e-16			SLC7A5	-1.72312909280533	-1.72312909280533
	DHRS4	824.233281048706	-1.67046818053633	0.19793138317173	-8.43963273417331	3.18336316004306e-17	5.06299920619245e-14			DHRS4	-1.67046818053633	-1.67046818053633
	ANXA9	15.5189137093748	-1.66307819987619	0.316166014025289	-5.26014222307642	1.43944022266876e-07	1.53671148620061e-05			ANXA9	-1.66307819987619	-1.66307819987619
	LOC785232	11.3416929088059	-1.65861742432836	0.31612967163518	-5.24663634308405	1.54901224918038e-07	1.61693930484814e-05			LOC785232	-1.65861742432836	-1.65861742432836
	FMO1	10.7976834055719	-1.63837713888921	0.31574188976285	-5.18897616062212	2.11453462169177e-07	2.08377775446716e-05			FMO1	-1.63837713888921	-1.63837713888921
	S100A8	8.35731655292065	-1.60835451182309	0.313432173844636	-5.13142761349169	2.87552809470971e-07	2.73796904801684e-05			S100A8	-1.60835451182309	-1.60835451182309
	KCNJ11	27.0671663951056	-1.60399658031328	0.291035160357626	-5.51134982571274	3.56092177341869e-08	4.48040264562644e-06			KCNJ11	-1.60399658031328	-1.60399658031328
	LRRC16B	26.0119774950141	-1.59755467763052	0.294224039468453	-5.42972178791602	5.64419702849628e-08	6.79812175432218e-06			LRRC16B	-1.59755467763052	-1.59755467763052
	ACY1	163.157486944219	-1.59363794604403	0.188868790293526	-8.437804592105	3.23353625147119e-17	5.06299920619245e-14			ACY1	-1.59363794604403	-1.59363794604403
	DGKA	126.288175435616	-1.58864969856551	0.243838120455351	-6.51518185753242	7.26016445278099e-11	2.69237467022604e-08			DGKA	-1.58864969856551	-1.58864969856551
up in contra	CLDN10	630.938192548538	1.47102515917753	0.216830753392485	6.78420904858835	1.16724211415928e-11	4.98447753719168e-09			CLDN10	1.47102515917753	1.47102515917753
	LOC101905641	40.270393581728	1.47346814375451	0.290586476064671	5.07067005907935	3.96417507906168e-07	3.55816275249282e-05			LOC101905641	1.47346814375451	1.47346814375451
	SEMA3D	10.3965624327024	1.47710283415419	0.315979080012532	4.67468553328153	2.9440437950667e-06	0.000186880473694054			SEMA3D	1.47710283415419	1.47710283415419
	PCDH19	33.6685588683322	1.51628204404797	0.314180337669976	4.826151933291	1.39196334588035e-06	9.85705903022409e-05			PCDH19	1.51628204404797	1.51628204404797
	FHOD3	95.5207512692437	1.52169634803284	0.269356665792551	5.64937327077251	1.61033848773825e-08	2.26928899692075e-06			FHOD3	1.52169634803284	1.52169634803284
	LOC101909176	485.923629436441	1.52575086381981	0.249244623404985	6.12149960539247	9.2698748518448e-10	2.04111056894058e-07			LOC101909176	1.52575086381981	1.52575086381981
	LOC104975224	325.766005652489	1.5273661444279	0.215228264508886	7.09649426348854	1.27961255790055e-12	6.935500063821e-10			LOC104975224	1.5273661444279	1.5273661444279
	DAB1	54.0779138764261	1.52884954269068	0.264830209162622	5.77294239779069	7.78990778464226e-09	1.26178598277217e-06			DAB1	1.52884954269068	1.52884954269068
	LOC104975268	38.1600694098118	1.54967989487047	0.267443118000275	5.79442801317056	6.85544205217509e-09	1.12333592324711e-06			LOC104975268	1.54967989487047	1.54967989487047
	MUC15	60.8374660788037	1.5672388437902	0.233584518775222	6.7095150483768	1.95272281552357e-11	8.09346174010532e-09			MUC15	1.5672388437902	1.5672388437902
	LOC104972030	21.7202573047398	1.59170058382209	0.315873074948977	5.03905115711175	4.6784543288642e-07	4.12054865014714e-05			LOC104972030	1.59170058382209	1.59170058382209
	NRCAM	275.628488262463	1.60400163645223	0.253729206022141	6.321706758158	2.58689945029655e-10	7.12321083271498e-08			NRCAM	1.60400163645223	1.60400163645223
	SFRP2	63.6109794508839	1.63864569327641	0.286892581510773	5.71170465491761	1.1185008101892e-08	1.73207839749299e-06			SFRP2	1.63864569327641	1.63864569327641
	STEAP4	362.385635426279	1.65183219037987	0.209296707597894	7.89229897277412	2.96669969330148e-15	3.48389433983371e-12			STEAP4	1.65183219037987	1.65183219037987
	TIAM2	20.8457199133118	1.66708662168388	0.302132072903012	5.51774131645745	3.43384383869034e-08	4.35943489863281e-06			TIAM2	1.66708662168388	1.66708662168388
	GHR	72.0920207150044	1.69412111864103	0.297601132426243	5.69258962433854	1.2512687896932e-08	1.89600857896308e-06			GHR	1.69412111864103	1.69412111864103
	TACR1	198.065587233314	1.74375196917689	0.27671222045288	6.30168037509504	2.9443586389219e-10	7.68368554438656e-08			TACR1	1.74375196917689	1.74375196917689
	CDH13	44.7748524691792	1.9047368827318	0.275373501305092	6.91692146740545	4.6156378284259e-12	2.16811894260592e-09			CDH13	1.9047368827318	1.9047368827318
	PIWIL1	16.0491095687724	1.91347290173065	0.296260720994493	6.45874652335777	1.05573772191677e-10	3.45987348308164e-08			PIWIL1	1.91347290173065	1.91347290173065
	JAK3	237.501817797894	1.96621593996328	0.259855091164078	7.56658617368313	3.83160043126052e-14	2.99971740429574e-11			JAK3	1.96621593996328	1.96621593996328

## Sheet: ipsi vs contra in H
	baseMean	log2FoldChange	lfcSE	stat	pvalue	padj
ACY1	266.67780732295	-1.82437769727203	0.24446345432651	-7.46278294356161	8.47138399696348e-14	1.97524436862532e-10		up in ipsi
ABCC8	55.2926469067461	-1.78048131116259	0.259171798849905	-6.86988830985321	6.42521899951654e-12	6.42062955737403e-09
LOC104968478	372.570458544524	-1.77601149846428	0.247956428524551	-7.16259509395391	7.91639160433204e-13	1.10750318544605e-09
AGR3	20.5006750988696	-1.73665202624655	0.29624212305225	-5.86227241539263	4.56575157458642e-09	9.53356186991999e-07
TUBB3	70.2603618376927	-1.72822140673301	0.272131801114217	-6.35067786880098	2.14368185617302e-10	1.03414169544347e-07
SUSD2	208.095125396231	-1.70062291443217	0.288727704190413	-5.89005796724868	3.86060176383214e-09	8.57298709143042e-07
FOLR3	714.546597519911	-1.59365631622154	0.279427979486727	-5.70328110717073	1.17522928783316e-08	2.00505582155926e-06
GADD45G	26.8341654803509	-1.59315289223752	0.29791386364047	-5.34769638703413	8.90807319655202e-08	1.01320279690864e-05
PDZK1IP1	186.02153379861	-1.5733537486637	0.251252391185134	-6.26204487544314	3.79961551497637e-10	1.47657280706998e-07
GJB4	118.447883107445	-1.56347371658118	0.260054817746244	-6.01209287384472	1.83143341553454e-09	5.28733031890479e-07
ACP5	641.711623301952	-1.42006182336835	0.281661639907727	-5.04172958672528	4.61342914099459e-07	3.19514226151061e-05
TGM2	47.2607857068487	-1.41725663732457	0.263301152736444	-5.38264501539498	7.33992009903267e-08	8.79840863681281e-06
MYO1A	171.084333793176	-1.41325644894066	0.237878386463611	-5.94108809106477	2.8313640492195e-09	6.94926018396154e-07
SLC25A29	160.521188766486	-1.3753759479575	0.210545329359363	-6.5324457785049	6.4704225498208e-11	4.46258923823161e-08
SLC22A18	62.6565379580708	-1.34691156215749	0.221717334611937	-6.07490417704569	1.24061780823543e-09	4.0363356133055e-07
PPP1R1B	48.4896775482748	-1.31859219333412	0.265520377978653	-4.96606777744241	6.83240845738729e-07	4.44583229389992e-05
RARRES2	437.75761366686	-1.29698176444018	0.225228244075762	-5.75852184863589	8.48536855328036e-09	1.60419332514043e-06
AGT	1969.53568272033	-1.29517447174448	0.271740155532298	-4.76622407611206	1.87710493628017e-06	9.65466840388217e-05
DMPK	75.5650486721821	-1.29063170898265	0.281904477520528	-4.57825899160706	4.68861958336021e-06	0.000205623159784355
S100A2	86.2844539410483	-1.28007943180506	0.21880805177254	-5.85023915452507	4.90866705474204e-09	9.95250030374509e-07
PLA2G4D	140.226413705257	-1.27609565113417	0.29401285051658	-4.34027168843836	1.42306657681767e-05	0.000505296990093379
PLA2G3	20.2066342627178	-1.27424256460264	0.298774137082846	-4.26490250141469	1.99989513315821e-05	0.000641709470478976
TXN	147.526351221287	-1.25311646722324	0.1707980478822	-7.33683132073919	2.18709965293566e-13	4.3710748777957e-10
MZB1	7.96752136361286	-1.24522904013599	0.296749158418075	-4.19623444519311	2.71389325187701e-05	0.000807816310505518
EDAR	17.6591085905858	-1.24499150556041	0.298766604982694	-4.16710396944306	3.08493818230279e-05	0.000891700106826776
SAA3	1189.5922537535	-1.24258036339115	0.139435066718551	-8.91153418314269	5.0331196814803e-19	3.52066721719547e-15
LINGO1	49.5066397788279	-1.23527939943392	0.24262342805766	-5.0913442668049	3.55533820278312e-07	2.6317027225892e-05
ENDOU	27.3597685855387	-1.21489781399931	0.278796553920757	-4.35765003876131	1.31466372297461e-05	0.00047524923732338
TMIE	45.5515200288228	-1.21096382029087	0.279099098470579	-4.33883099919264	1.43242619374972e-05	0.000507332720267307
CGREF1	388.057820744757	-1.19211809981961	0.237338278092367	-5.02286487203577	5.09063619628053e-07	3.46728807936676e-05
DKK3	11.1592463667451	-1.18940262090934	0.288899854133546	-4.1170066508913	3.83825000647017e-05	0.0010528846586376
TSPAN7	93.5742099503755	-1.18898086822257	0.265047752276315	-4.48591190836828	7.26027359166135e-06	0.000294409355209688
PEPD	403.012569760507	-1.18717929327884	0.206660681677774	-5.74458229616168	9.21481713458948e-09	1.65276015016547e-06
TFRC	243.867702867122	-1.17014429123168	0.187266727312973	-6.24854349740437	4.14297852804392e-10	1.5664937731712e-07
ODC1	145.137976467203	-1.16807210105185	0.161142850421688	-7.2486746882978	4.20869370292261e-13	7.35995311298591e-10
LOC104974882	71.7467319193322	-1.16002710665874	0.272335083284325	-4.25955808803244	2.0483146410203e-05	0.000649442393865432
COL6A3	111.467168473014	-1.15983633246493	0.231123950531891	-5.01824380292815	5.21459744356158e-07	3.49053675767591e-05
DHRS4	1075.16548325069	-1.14198996126032	0.273216668753713	-4.17979608077921	2.91770612786434e-05	0.000853947881356112
ATP5G1	57.4917272084307	-1.13936110987153	0.190999361115079	-5.96526136642442	2.44242762837813e-09	6.32990935299679e-07
TIMP1	266.989696982452	-1.13874510784101	0.221272977475567	-5.14633608148901	2.65623358060504e-07	2.16050626701538e-05
HSD11B2	24.0641130605284	-1.13452912999968	0.266655377053892	-4.25466436317307	2.09362822924877e-05	0.000656746350587781
SERPINA1	9.05519678683421	-1.12955713024703	0.2987012893535	-3.78156094569195	0.00015584805556533	0.00307953996802114
CACNA1G	49.1543112595232	-1.12851581503398	0.282744348052449	-3.99129398273469	6.57137595881696e-05	0.00160598003722729
PBXIP1	2401.45380007956	-1.12301127973269	0.17796310452727	-6.31036013175759	2.78386905557204e-10	1.18019176022585e-07
GM2A	2424.55579381078	-1.1093429097968	0.275520435275264	-4.02635437436244	5.66482953988588e-05	0.00142026819467748
SMKR1	67.8721861032834	-1.10727995684459	0.253425588971231	-4.36925079799378	1.2467351989128e-05	0.000456592288816494
LOC100848428	267.397860285947	-1.10575780021019	0.242839780999051	-4.55344587967039	5.27742530016205e-06	0.000228579504486895
LOC790350	22.1249682751785	-1.10050055245992	0.251071370249513	-4.38321801233751	1.16938983677079e-05	0.000432797984561464
DBI	225.989881300952	-1.10038804839328	0.255965560366689	-4.29896915357245	1.71594350097164e-05	0.000581222393948619
ABHD1	374.677642774222	-1.09637462461182	0.247236401347425	-4.43451942609033	9.22778993244483e-06	0.000360605533952244
ACSL4	936.664295697584	-1.09617746094322	0.170281147139553	-6.43745640287972	1.21492203074789e-10	6.53721508083193e-08
LOC101906669	72.3133293931429	-1.09509027794076	0.27095914877448	-4.0415327657093	5.31029593200005e-05	0.00135320655899236
LOC616580	11.4426581145417	-1.09401351914472	0.292166084422336	-3.7444918403441	0.000180759251058967	0.00344057404396591
PHLDA2	25.8504793523779	-1.09129835268274	0.28003969148962	-3.89694170450545	9.7415055715398e-05	0.00213946095676361
ALDOA	1215.9148247616	-1.08390444401485	0.161572237671803	-6.70848197458619	1.96659457019521e-11	1.61839164923712e-08
GJB3	101.824064480288	-1.07864812410884	0.234213189714263	-4.6054115288075	4.11650970734084e-06	0.00018564449311453
TUBA1B	280.020063636535	-1.07851844905984	0.175173143129144	-6.15687102368608	7.41962249459189e-10	2.66155176152155e-07
SLC23A1	323.327730134398	-1.07754974792593	0.198614946442868	-5.42532053717262	5.78506289494211e-08	7.29126395497659e-06
CYP2C87	9.35727000140016	-1.07726067258696	0.298654599984408	-3.60704530465361	0.00030970360189999	0.00518892621626451
SCP2	3605.06631922709	-1.0767287785543	0.228549799898131	-4.71113419934833	2.46341946425999e-06	0.000120080969703823
GNG11	854.632843357734	-1.07630178192614	0.20553869267565	-5.23649230183925	1.63657064876004e-07	1.58997384556617e-05
BPIFA1	13.3929466283874	-1.07425254315054	0.284568271119104	-3.77502572203815	0.000159991153753881	0.00313045628114238
ANG	162.13671898284	-1.06798768571124	0.224325783358169	-4.76087799504547	1.92752552428517e-06	9.70002952688832e-05
VEGFC	15.5169199559412	-1.06693545677008	0.286275744394833	-3.72695024870343	0.000193810696494507	0.00360560059036988
BSG	5276.23927063576	-1.06428857792882	0.202725281165067	-5.24990554612787	1.52177219683983e-07	1.49926711505558e-05
XRCC3	70.207687212782	-1.06239908224601	0.18745152832886	-5.66759359988875	1.44816949258767e-08	2.25109902236683e-06
LOC101905518	8.98875620189308	-1.06189948195574	0.29842519272731	-3.55834395967388	0.000373200395844014	0.00596012960942666
PRPF4	1093.17049548501	-1.05987419998738	0.268357328884376	-3.94948855838417	7.83183542233126e-05	0.00179324676855015
CES4A	8.10079969771088	-1.05249062289985	0.296893894598348	-3.54500595010115	0.000392604223457931	0.00617832743101963
SLC7A5	188.200173104666	-1.03994462990637	0.298312016008194	-3.48609701956427	0.000490123213701342	0.00725589815839341
GAL3ST2	166.606652601999	-1.03611962140985	0.230361792523125	-4.49779284169199	6.86625504366534e-06	0.00028026347049597
WBSCR22	85.7476645388035	-1.03589149822152	0.171466582768733	-6.0413608383313	1.52819781292822e-09	4.70926321911109e-07
OGDH	700.365785394043	-1.03134328077075	0.171596186364847	-6.01029255147847	1.85188838903742e-09	5.28733031890479e-07
CDK2AP2	139.882555798766	-1.03038944020674	0.185639213770339	-5.55049452795825	2.84862628321163e-08	3.94577046555749e-06
LOC788596	99.3619918331928	-1.0282332982396	0.272318484663816	-3.77584833989136	0.000159463999255381	0.00312607175763341
SLC17A9	29.6247223968565	-1.02646833731267	0.232140951461323	-4.42174605924148	9.79064839675903e-06	0.000380475475196274
CYP2C18	9.03042989532284	-1.01954250871656	0.297666184228746	-3.42512036212041	0.000614527108143528	0.00858970420620859
CD82	113.715998136265	-1.01323717588654	0.219040475339721	-4.62579883610581	3.73157346394221e-06	0.000170047924301471
GNMT	37.2748427212485	-1.0124827104299	0.255318587382542	-3.96556600445587	7.32219860407428e-05	0.00171300265001671
C26H10orf90	11.3386698672544	-1.01003493590116	0.298637513794709	-3.38214353269589	0.000719225546592053	0.0097311077338712
ARAF	557.028304119812	-1.00906550353482	0.188754734464571	-5.34590831004679	8.99647444771677e-08	1.01500546389966e-05
DHCR24	248.709327540075	-1.00401924945352	0.17216792592939	-5.83162772063182	5.4889273558586e-09	1.08155061561214e-06
ARPC5L	113.325057815749	-1.00298720249983	0.214444146743946	-4.6771488880852	2.90891055256066e-06	0.000138893032867999
ABCC3	609.409157461041	-0.997270537835782	0.202786503462684	-4.91783486971211	8.75066796759836e-07	5.34593209024895e-05
LOC785232	17.1349617961197	-0.996515480599378	0.293998853461285	-3.38952165584075	0.000700146784731767	0.00953753994001697
SRXN1	57.6140919029884	-0.993575796128504	0.240053539917574	-4.13897581543544	3.48859719148798e-05	0.000976480973323031
SLC6A17	21.3352629679639	-0.989970887810574	0.275677309881867	-3.59104957979601	0.000329348970146726	0.00543989621293117
GLUD1	1521.46161393732	-0.988338550536232	0.184292342638657	-5.36288451481716	8.19033737511116e-08	9.54856832315042e-06
TUBA1D	1813.5454386621	-0.984406622019308	0.166916355370875	-5.89760434100083	3.6881704720192e-09	8.32217821024977e-07
ADK	121.189793611045	-0.978682056047398	0.167285444593709	-5.85037185048794	4.90475233981463e-09	9.95250030374509e-07
FABP3	187.59343651994	-0.977384761383507	0.291396225160768	-3.3541435234594	0.000796110580023621	0.0104972544906036
PHB2	249.199010647294	-0.972024682420084	0.17019668727857	-5.71118450048983	1.12192532784264e-08	1.96196691706482e-06
DGKA	146.394393075957	-0.971143914024625	0.26326257719874	-3.68887946155559	0.000225243895044319	0.00405033687875323
RET	10.1818592918547	-0.96850278014311	0.294124680183151	-3.29283071226809	0.000991841746642216	0.0124002377439898
NHP2	63.6140326085495	-0.965011239831745	0.201714313144349	-4.78404940526541	1.71798427166937e-06	9.10401513661153e-05
AMDHD2	113.812314636972	-0.964199213932705	0.223360609348107	-4.31678269837633	1.58319878460035e-05	0.000544200270185723
COX5A	194.036691878078	-0.96312221137319	0.116104585110777	-8.29529867794854	1.08312715933524e-16	5.05098298636667e-13
IZUMO4	41.757344536229	-0.961840670743662	0.230571701711087	-4.17154691406526	3.02538750749376e-05	0.000876297540990429
MIF	1426.47035422009	-0.959816780060963	0.188619857054946	-5.08863061952891	3.60658327406622e-07	2.65558421074665e-05
DCXR	30.4111265258399	-0.959030749735075	0.224846113255024	-4.26527608528118	1.99655159988288e-05	0.000641709470478976
TFF3	646.673122185558	-0.958137155265904	0.185680765018725	-5.16013145017621	2.46776510621876e-07	2.06412450642096e-05
MANF	97.0028737082902	-0.955265791075965	0.167730218020963	-5.69525159119853	1.23190125886702e-08	2.0764215194638e-06
PRDX1	541.440556662716	-0.948251626612222	0.14668298856667	-6.46463257858442	1.0154523463959e-10	5.68247133043145e-08
ELOVL6	275.395384887587	-0.944316483590787	0.138762711224024	-6.80526111994341	1.00866117380524e-11	9.40744654769022e-09
MT3	56.5382646533274	-0.939733778367584	0.261091260121088	-3.59925406132613	0.000319131289674745	0.00529614085711706
TMEM171	121.533204898593	-0.939045524709541	0.298486091751243	-3.14602774018743	0.0016550430726899	0.0180468063810847
PSMD14	122.7730143669	-0.937995435636945	0.16854729570002	-5.56517641971774	2.61887321092591e-08	3.66380362208535e-06
TIMP2	2889.57744075295	-0.936457040668245	0.142722915515542	-6.56136428607547	5.33176882175286e-11	3.92586556928013e-08
PNP	3218.96234189773	-0.936396006800909	0.176507355344866	-5.30513872904247	1.12587338281079e-07	1.1952116518813e-05
TSTA3	177.710088744272	-0.934296261620283	0.172650693934992	-5.41148280569362	6.25049969988987e-08	7.73845051340347e-06
PPAN	34.6595987419203	-0.934220645902349	0.237741723006713	-3.92956118129913	8.51010224774564e-05	0.00192960016930245
SPDYC	19.7110580893907	-0.934210392011544	0.297809820172073	-3.13693615432749	0.00170723299481041	0.0184719177087375
NDUFA11	134.776999511911	-0.932543595859717	0.179876710737688	-5.18434872438621	2.16771006764721e-07	1.84916242965759e-05
SEC61G	321.157932115633	-0.932510265402053	0.18517690149019	-5.03578069347624	4.75905180364872e-07	3.27859652108362e-05
LTF	4763.197179881	-0.928644541878755	0.282710800002516	-3.28478622631499	0.00102059775416858	0.0126691770903447
CABYR	51.9477222713686	-0.927304832319203	0.233891857367638	-3.96467342965959	7.34964960009635e-05	0.00171655422212601
GYS1	132.328057297889	-0.925018618110941	0.179867781364114	-5.14276993409057	2.7071706440583e-07	2.1892090930853e-05
ACADSB	568.938028167857	-0.923443121514823	0.130724799510675	-7.06402400287801	1.61748786478891e-12	1.88572126903307e-09
S100A10	758.133531075132	-0.922699263384682	0.177029528580498	-5.21212066022712	1.86694049700609e-07	1.71082991039155e-05
MTHFD1L	286.790947020906	-0.922676319584781	0.209901076522497	-4.39576744850992	1.10382060855048e-05	0.000409614066674304
RHBDD3	29.6701847169951	-0.922328766696614	0.235762641129957	-3.91210737322971	9.14942133128993e-05	0.00203175245118645
SDCBP2	17.2144507931765	-0.921778327346374	0.262458933551325	-3.51208592854438	0.000444604222935908	0.00676824056460648
SPINK13	12.867106500169	-0.921730755905641	0.294328690983574	-3.13163746566957	0.00173834384726704	0.0187036752773636
RNASE4	272.184978898206	-0.91935086312244	0.224975281518859	-4.08645277345891	4.38018595072407e-05	0.00116278560627381
DPP3	103.354872081944	-0.913448196147826	0.214963268166235	-4.24932223974861	2.14418283845441e-05	0.000669578524776276
MRPS36	704.709893872536	-0.911492289744929	0.233854459702392	-3.89769043064183	9.71144494650144e-05	0.0021362124968798
GMPPB	73.4571466271851	-0.911071224992111	0.179173552873739	-5.08485326310479	3.67910394984376e-07	2.68372518251449e-05
ITGA2	632.133698520201	-0.901955639296037	0.292180342559672	-3.08698261968747	0.00202199418670926	0.0208457617332811
SYT7	265.410279238126	-0.899723166089621	0.237425184880568	-3.78950180260872	0.000150949716160143	0.00300396376825093
ACSM1	225.582665855436	-0.898344712335929	0.243939272016317	-3.6826571831199	0.00023081546187662	0.00412929451618147
MMP28	383.335982755641	-0.898030724473719	0.24601403926904	-3.65032307563405	0.00026191066565633	0.00456874091338162
MPC1	31.4249947994562	-0.896947643070399	0.240023380759829	-3.73691779622043	0.000186289793319682	0.00349835725481111
CYCS	50.2712335703616	-0.89669912032208	0.230687436320896	-3.88707393269017	0.000101459859213184	0.00220353608849626
PTCH2	947.51090978402	-0.894277833040011	0.183361466448901	-4.87713067723106	1.0764012940666e-06	6.14647106285376e-05
SMIM8	33.390449899956	-0.894071575204631	0.220968457562515	-4.04615022916421	5.20668257588389e-05	0.00133409320946183
CBS	284.432342298613	-0.893196701607061	0.178769019394659	-4.99637299925665	5.84186169164513e-07	3.87045175591809e-05
BAG3	333.104182940423	-0.890408813830661	0.16726906858953	-5.32321260194063	1.01950472725123e-07	1.11428680736287e-05
SPDEF	649.747693532251	-0.885216823823557	0.187574004894117	-4.71929372262032	2.36664893454486e-06	0.00011617339857643
PGM5	41.7663131625199	-0.884713933074746	0.264666089802004	-3.34275514379873	0.000829510588335728	0.0108254226966575
PFN1	290.468054600082	-0.883588817054001	0.167409075428467	-5.27802220275421	1.30585645977951e-07	1.32943852266043e-05
GSTM1	129.032916834793	-0.881148585692346	0.254180523826347	-3.46662510733645	0.000527036403982618	0.00764858847688468
CAMK2B	1509.11120057719	-0.879662710866379	0.293438941864489	-2.99777086598346	0.0027196206285093	0.0260242767392921
LOC104974911	36.1659456491097	-0.876776091039901	0.273848516534943	-3.20168282134194	0.00136627345656608	0.0156289171360257
CRLF1	16.2580174151949	-0.876446378613294	0.287262587197225	-3.05102863259933	0.00228058825430629	0.0227408622079437
SLC37A1	315.759153796476	-0.875187184479138	0.193627648309999	-4.5199494603062	6.18543958294181e-06	0.000259084729836395
LOC104973848	16.9027513431833	-0.8733013095312	0.298715846315702	-2.92351852204131	0.00346099633617002	0.0308403431484195
DCTPP1	39.2573379176552	-0.873185256427501	0.250947973538792	-3.47954695196023	0.00050226235076838	0.00739647398657856
NHSL2	222.765950961736	-0.872950008624416	0.203461149272723	-4.29049974280002	1.78271492465497e-05	0.00059665506688811
PGD	651.98313167943	-0.872678632267133	0.177597366013146	-4.91380391420071	8.93260911739457e-07	5.4098355650368e-05
SULT1A1	1039.6529332475	-0.868363157514161	0.282555766231539	-3.07324521844153	0.00211744412600493	0.021559711297532
LOC100851864	212.597935504046	-0.866057963205505	0.199253018013703	-4.34652369052671	1.38312118926145e-05	0.000494881468996618
LOC101909596	27.0660550837187	-0.864608675714432	0.252635842746219	-3.42235158050379	0.000620819811245803	0.00864205886500377
TST	1019.00530280528	-0.863207511684604	0.161717888218664	-5.33773672902178	9.41139808266328e-08	1.04496396171793e-05
SLC18A2	152.535823806634	-0.862178111298239	0.271089162713598	-3.18042264274917	0.00147060396871531	0.0165251000179335
TP53INP2	47.3670623997389	-0.859917557038743	0.22137636471004	-3.88441448193924	0.000102576789018276	0.00222143851140198
LOC104976926	10.9439589552665	-0.858789661144793	0.298136776194678	-2.88052239682104	0.00397016743671777	0.0340126408081333
GCAT	32.0866314205594	-0.855643864163315	0.224338129406706	-3.81408129962654	0.00013669046782255	0.00278355115696867
KSR2	544.165981856886	-0.855187202130716	0.27691941452411	-3.08821685037999	0.00201361478714388	0.0207892372004423
FBXO2	38.8511883127455	-0.854763604065553	0.265242786290472	-3.22257059662119	0.0012704585397114	0.0149199814552905
C9H6orf163	38.2134309706171	-0.854141787905952	0.275614059717312	-3.09905013112182	0.00194142167120097	0.0202793294768001
LOC100847963	53.1698025367498	-0.852383728707976	0.21786707360028	-3.91240270786324	9.13823583238684e-05	0.00203175245118645
PHPT1	70.3271007599368	-0.85188267322619	0.172109208969839	-4.94966352076766	7.4341894822962e-07	4.79282538513013e-05
PSMA7	271.103178178342	-0.851107278861187	0.167600558161366	-5.07818880914311	3.81049923679275e-07	2.7478806351923e-05
S100A8	9.44173828524805	-0.849272399314654	0.295983144482087	-2.86932690305969	0.00411346414319616	0.0347565762827343
CALR	3684.74945718576	-0.848175679944083	0.142573657202056	-5.94903502224148	2.69727927583174e-09	6.73838161944393e-07
NDUFA4	149.923387750115	-0.847224170416391	0.188380131031974	-4.49741788465254	6.87837130540209e-06	0.00028026347049597
WFDC2	1282.64680518705	-0.844563897314445	0.139846098428458	-6.0392381825833	1.54843536868556e-09	4.70926321911109e-07
NDP	65.2292945196437	-0.841152784420332	0.247533566095289	-3.3981362515358	0.000678466205264731	0.00931476173861981
MIEN1	51.7997709708173	-0.840545914582193	0.222839645211956	-3.77197654296524	0.000161959484909587	0.00316454356687866
GNPNAT1	103.914480012429	-0.839401069444845	0.154247849898699	-5.44189802318876	5.27158520167719e-08	6.70449790649672e-06
SLC35B1	65.8179952213251	-0.837344944507573	0.199711089871754	-4.19278140760877	2.75554937147383e-05	0.00081847421883055
ADIRF	176.711573925876	-0.836062443054694	0.289820798755644	-2.88475653453568	0.00391716467923819	0.0337237746846414
C3H1orf87	1138.04630871708	-0.835359766567541	0.139963589736999	-5.96840769901114	2.39580112585486e-09	6.32990935299679e-07
SLC1A5	204.347299790143	-0.835064069119244	0.171819110883485	-4.86013496883664	1.17305751018878e-06	6.59804752526909e-05
GJB5	488.796057572593	-0.834318281446801	0.242135187720081	-3.44567135946928	0.000569642671317922	0.00808671231897917
PSAT1	136.4801607794	-0.83203120017996	0.205383776037373	-4.05110479626471	5.09763685146798e-05	0.00131255425902619
ARL2	163.333451762588	-0.831640903704622	0.184336931812888	-4.51152623365122	6.43628210724808e-06	0.000267191651870625
UHRF1	88.7701031871321	-0.828599244056335	0.298592436765342	-2.77501752232095	0.0055198733751995	0.0427354889424687
CREB3L4	334.353410347828	-0.828196601850112	0.135041196888494	-6.13291810893803	8.62815678592374e-10	3.01769783587683e-07
KRT17	15.2559786149225	-0.827605288004204	0.295375018316118	-2.80187976871653	0.00508058041913725	0.0405229874935748
ATP6V1F	84.3992245818006	-0.825450584340943	0.165987477601426	-4.97296902313945	6.59352001192177e-07	4.31043668069091e-05
ENO1	685.552199617698	-0.8216584130378	0.143546089401263	-5.72400416106753	1.04042199625702e-08	1.84246882628299e-06
TOMM6	126.922592247909	-0.821438668800291	0.147172076479688	-5.58148453462678	2.38474262428035e-08	3.43943807357547e-06
LOC104973102	10.712845205005	-0.820701890943583	0.29754997365637	-2.75819849976322	0.00581208928648567	0.0444323109934068
LOC616200	317.784189486603	-0.818187412326759	0.138609969346139	-5.90280350097738	3.57375841328544e-09	8.19620986915792e-07
RAPGEF3	107.618918816155	-0.816880815045334	0.194008079215249	-4.21055050052332	2.5474916814716e-05	0.000769749646302109
SNRNP25	130.293445712655	-0.81101981373192	0.204493909371354	-3.96598517885017	7.30934045257259e-05	0.00171300265001671
TSKU	216.707192661648	-0.808372527583797	0.227323811279943	-3.55603983160527	0.000376487022609776	0.00599892192062729
ATP6V0D1	451.492499117279	-0.80617810215464	0.14982870038318	-5.38066538715797	7.42110235270844e-08	8.79840863681281e-06
GSN	618.915950699895	-0.804593587161844	0.133016093182866	-6.04884392489048	1.45888904924274e-09	4.6386040452059e-07
PRG3	14.5383700735288	-0.804055760668457	0.295527279282646	-2.72074971427408	0.00651340562447099	0.0482233510109979
RAB25	380.46991323803	-0.803666499922328	0.288360024232024	-2.78702466495727	0.00531944300431343	0.0418084312530028
WDR25	37.7614050400294	-0.80314796864527	0.2496117700738	-3.21758853121315	0.00129273124525943	0.0150639679608154
CNDP1	46.7800259068746	-0.802973724383547	0.221010769806366	-3.63318821561073	0.000279940661851023	0.00479947286678408
REXO2	62.0624577218643	-0.800169909989694	0.186879506345855	-4.28174242128419	1.85435558174285e-05	0.000611663341931144
QRFPR	10.535548672478	-0.799652940947451	0.277924092639818	-2.8772350513123	0.00401176644205608	0.0342223247099784
LSM7	80.1798873798452	-0.798976125836092	0.1970356387517	-4.05498279853294	5.01379922506128e-05	0.00129654438370808
ZNF18	20.204162798615	-0.796574142127803	0.26592952509522	-2.99543325188348	0.00274055274360803	0.0261351962393158
LOC786614	90.0962014953385	-0.796077327643004	0.192282260225666	-4.14014962539297	3.47079360165765e-05	0.000976480973323031
MDH1	221.814230954427	-0.795409098396516	0.125556771826596	-6.33505534448626	2.37256094015464e-10	1.10640425175878e-07
BOLA3	62.6026718321253	-0.787045905454697	0.184832966801399	-4.25814679640114	2.0612858059032e-05	0.00065095684931345
FDPS	101.911409593226	-0.786800700112721	0.156967283627888	-5.01251395786359	5.37234770739865e-07	3.57900687745272e-05
BPIFB1	701.960830749672	-0.785370724835293	0.182222055610042	-4.30996523558047	1.63280212086443e-05	0.000558506153322576
ATOX1	54.8287808516945	-0.78217857390731	0.258906037180002	-3.02109051772906	0.00251866053464515	0.0244694867220039
MGAT3	378.210134964705	-0.78055359044242	0.24203784026345	-3.22492379535702	0.00126006204535239	0.0148261295327838
SYNC	862.008107956746	-0.779488835517343	0.146003121384623	-5.33885048569542	9.35377402287389e-08	1.04496396171793e-05
C25H7orf43	87.1220032785495	-0.778574739716844	0.181988472167613	-4.27815416242283	1.8844949369782e-05	0.000615983274960866
ATP5J	103.885002772344	-0.778359501031436	0.167576013785597	-4.64481451401092	3.40382132793848e-06	0.00015715993524046
NDUFA6	183.1364622216	-0.776236699193781	0.136565363167313	-5.68399395857628	1.31584927403635e-08	2.16405141677644e-06
COX11	165.0385914115	-0.774443312451139	0.216060760333368	-3.58437742816522	0.000337883192546816	0.0055313504082565
HMGCS1	932.149122468214	-0.774196669339564	0.187647506392075	-4.12580313069517	3.69443207511652e-05	0.00102549810973968
M-SAA3.2	8245.74265517989	-0.770512786777072	0.135771187595939	-5.67508320741917	1.38621259263822e-08	2.22909358287456e-06
ACO2	619.307128726539	-0.768619427814032	0.156794044980401	-4.90209579011822	9.48195774124099e-07	5.597155645568e-05
DDIT4	224.66639505102	-0.768043368058539	0.191444614664574	-4.01183062476953	6.02497220412442e-05	0.00149292025020412
KRT9	1263.87613544904	-0.766391348189241	0.1896056411858	-4.04202819808633	5.29908583232667e-05	0.00135281406558851
COX5B	182.912491989374	-0.765685859545159	0.156942833270129	-4.87875644647798	1.06756792838988e-06	6.14620383463969e-05
LOC101904563	20.7366004936579	-0.761974011823372	0.249039527531966	-3.05965088905643	0.00221595131659575	0.022270947499407
RASGRF2	159.649888518336	-0.761368313527436	0.19736856966462	-3.85759655056121	0.000114507452420257	0.00240534423327236
LOC100297240	47.4527072255546	-0.758843566645114	0.227586709759975	-3.33430527400053	0.000855127510746246	0.0110770684030926
RNASE12	186.214203177158	-0.758534226344895	0.233463595835076	-3.24904713144545	0.00115792291000646	0.0139529211980968
FOLR1	139.226642153137	-0.756843513082134	0.202550203926178	-3.73657245666351	0.000186545712086425	0.00349835725481111
AFMID	55.5183629529553	-0.756224915902097	0.26238865785308	-2.88207928684757	0.00395060311372804	0.0339312404790667
INO80C	60.5515521606448	-0.752992259890579	0.203553782057777	-3.69923001321021	0.000216254549990559	0.00393420176120666
ECM2	69.7745812576162	-0.751757145773956	0.254612901031138	-2.952549312032	0.00315161727835744	0.0288870463188147
DPM2	79.4317860592108	-0.751710745920261	0.196316622741391	-3.82907333787264	0.000128626675131851	0.00264351992648194
MOGS	99.921498031829	-0.750955169364908	0.155524709774247	-4.82852641522343	1.37547090787447e-06	7.40109153890916e-05
UQCRB	145.998742581455	-0.749965693867587	0.141606069589263	-5.29614087900971	1.18275602302893e-07	1.23483259419215e-05
FAM115C	719.25929963587	-0.749916959615997	0.147130147606605	-5.09696327921263	3.45145245560561e-07	2.56839467308098e-05
NSDHL	201.481106157508	-0.748609678630439	0.162649534223967	-4.60259343626284	4.17262266231745e-06	0.000186501568836489
PPIA	254.941057427102	-0.747539244629941	0.157004953279227	-4.76124624743826	1.92401109783226e-06	9.70002952688832e-05
NDUFA13	332.332189698805	-0.747396215946461	0.146516738193257	-5.10109783471044	3.37688936506405e-07	2.55365849822951e-05
PSMB2	113.39797089489	-0.746861187817177	0.192155390076358	-3.88675637732771	0.000101592621664052	0.00220353608849626
COX18	10.6001513797762	-0.745595066938697	0.274956516139659	-2.71168356875741	0.00669424632755027	0.0490584107503553
PLLP	178.149033335779	-0.744750598491054	0.231145016658459	-3.2220058613312	0.00127296530994443	0.0149199814552905
GAS2L1	424.515581517619	-0.743869345396002	0.194143161860361	-3.83155058498036	0.000127338185805173	0.00263140505083364
NDUFA5	87.0583144357976	-0.741597553380454	0.18105091317615	-4.09607187487053	4.20219513765377e-05	0.00113171715810254
PSMG2	56.3478411109477	-0.739199632867057	0.186191173020759	-3.97011104701855	7.18391417950109e-05	0.00170343998934272
DNAJB9	221.286267154588	-0.738611399144151	0.124517818637206	-5.93177271516586	2.99681283205952e-09	7.2285192276746e-07
HEXIM1	536.26967943593	-0.73669149306428	0.154409535403129	-4.77102331239415	1.83292322650684e-06	9.46221252355375e-05
TRPV6	45.816230983922	-0.736432824741576	0.223958720113722	-3.28825251531903	0.00100811374428447	0.0125364544733686
CTSL	87.9510942633595	-0.735590965437119	0.258173209535316	-2.84921493892067	0.00438272607311163	0.0364532329148822
DPYSL2	131.894978433912	-0.735519798455876	0.21497791774821	-3.42137372135749	0.000623056513807413	0.00865596884624201
COPG1	577.633187029727	-0.734169595807025	0.136415497315078	-5.38186357310505	7.37186285682119e-08	8.79840863681281e-06
DNAJB11	88.3544904087645	-0.73406877728303	0.189842074798367	-3.86673385266513	0.000110302691304599	0.00234520347121217
DCTN5	109.821267094824	-0.73390476847251	0.157215969820025	-4.66813116576297	3.03951838292756e-06	0.00014269416837972
SRP14	160.628031473348	-0.733527428170717	0.131070646762844	-5.59642792865699	2.18813221454693e-08	3.25509938005291e-06
ITGA7	169.198197422665	-0.73337953143898	0.233060948298757	-3.14672851368851	0.00165108187709683	0.0180458089535818
ABCA7	29.7537236733187	-0.733378723103297	0.218335068973809	-3.35895981598481	0.000782364430643118	0.0103943764337106
NDUFA3	188.82963936285	-0.732869620552749	0.161834158765648	-4.52852244632739	5.93975723263344e-06	0.000250292782182355
CTTN	702.914789999662	-0.732034008041401	0.112150389792723	-6.52725335502042	6.69866862064788e-11	4.46258923823161e-08
ZBTB7C	302.086522534734	-0.731872381419795	0.162721990263263	-4.4976857782757	6.86971257836219e-06	0.00028026347049597
ATP5J2	55.6862926489803	-0.731250613420526	0.217449445053628	-3.36285343584199	0.000771413077368934	0.0102977757179307
PTMA	1868.21043942476	-0.730716320775713	0.157130744222472	-4.65037141134606	3.31337781804444e-06	0.000153490581703449
COPE	227.383452233322	-0.729772950717348	0.14797301173175	-4.93179764456171	8.14762982306328e-07	5.13447482993943e-05
ZSWIM3	29.4141287218403	-0.729038337505292	0.225846403003728	-3.22802722473849	0.00124647110600424	0.0147157221713074
RRBP1	8332.35947442148	-0.728277311685175	0.15543198431661	-4.6855048199198	2.79270725998283e-06	0.000133801282764246
ETFB	287.214421218686	-0.726860116653421	0.158834461546408	-4.57621167079694	4.73471497901122e-06	0.000206350973695847
ACSS3	3199.37927557591	-0.726851018510839	0.124489066963428	-5.83867351760596	5.26180639670977e-09	1.05160959271385e-06
STAP2	557.228229062572	-0.726068756221255	0.167249017156716	-4.34124378465503	1.41678421836309e-05	0.000504346341346045
MRPL41	67.434914151613	-0.724782473708678	0.190704381406601	-3.80055491312162	0.000144372418882415	0.00290021158026129
CD320	135.965663889226	-0.723840155432013	0.146308217350865	-4.94736501160531	7.52248359837912e-07	4.82750208905156e-05
ELMO1	62.7071544646163	-0.723663613155761	0.229846751341107	-3.14846135058832	0.00164132426211154	0.0179672350758532
LOC101907247	113.600950099578	-0.723552725878075	0.159463319286613	-4.53742421213239	5.69454850282702e-06	0.000243258889153772
RPA3	41.9347376134487	-0.722739688716813	0.238315031481345	-3.03270710296505	0.00242370720979815	0.0237615023581472
KHK	40.3273656278018	-0.722081381981974	0.227960587700954	-3.16757115457705	0.00153718087937447	0.0171083217998797
SERINC2	328.401889403128	-0.721974844656137	0.147045642384778	-4.90986902397916	9.11372434618144e-07	5.47214607738534e-05
PSMA1	147.24241049582	-0.72034807073298	0.135560937237041	-5.3138321806774	1.07343482908735e-07	1.16413591154512e-05
PLIN3	131.946577068116	-0.719446460025309	0.253638047991423	-2.83650842498851	0.00456097750031745	0.0375678616366734
SH3BGRL	496.407254947168	-0.719143999004526	0.111053323115969	-6.4756639317632	9.43959381937544e-11	5.5024965638776e-08
PNO1	30.06309621034	-0.71847887600962	0.229592526988569	-3.12936525170696	0.00175184400151514	0.0187803046599209
TM7SF2	90.7056198703617	-0.718025260000419	0.227875502873238	-3.15095414358708	0.00162738038412235	0.0178705271380469
SMIM5	146.934112316529	-0.71782212759264	0.184033269783561	-3.90050194965758	9.5993453027109e-05	0.00212156146579661
ITGB4	4601.23313321349	-0.717483681233467	0.205055859747002	-3.49896697474872	0.000467064427666732	0.00699596503539355
NDUFB7	57.7490860001887	-0.717012960182123	0.184677165635189	-3.88252092626605	0.000103379116595459	0.00223190407588035
PPIL1	49.361040405525	-0.716818900214898	0.203251453572382	-3.52675903476196	0.000420679434965636	0.00648763432097
PMVK	103.381303148365	-0.714785508322627	0.252319056249596	-2.8328637517396	0.00461330447091543	0.0378756628803444
C25H16orf13	146.947957198713	-0.713885170334444	0.182372912840408	-3.9144254440853	9.06197321712526e-05	0.0020251917780764
SCNN1A	507.306694213092	-0.713283522510789	0.184380554102892	-3.86853985758579	0.000109489040847109	0.00233498731928515
MRPL15	112.036121617127	-0.71252713022269	0.206364584138589	-3.45275878221514	0.000554884953319741	0.00791319112838245
MLXIPL	40.7843062310074	-0.71237310034435	0.200788084222133	-3.54788533943204	0.000388337237113704	0.00611806075137468
NDUFB3	89.1833516747098	-0.71211087089338	0.179727540135804	-3.96216890497307	7.42719652629519e-05	0.0017280014467237
AES	228.925877132773	-0.711973857723288	0.186664989237027	-3.81417994147379	0.000136635888051399	0.00278355115696867
COX6A1	635.624673718354	-0.711740884139539	0.168431192357462	-4.2257070924785	2.38191654012153e-05	0.000732373898819783
CALM	41.6854056505298	-0.710904472726605	0.263061173059845	-2.70243025398841	0.00688346243412348	0.0499738658294694
LOC534967	57.4304214715485	-0.710784581930494	0.207820194669975	-3.4201901459059	0.000625773789875894	0.00868509456385294
TUBA4A	51.9925535039923	-0.709363449615181	0.222822361414782	-3.18353797666971	0.00145487027334034	0.0163877899549367
CISD1	90.0040880967119	-0.708922856843486	0.166556202392541	-4.25635819417095	2.07783721811864e-05	0.000654705916249543
RANBP1	120.536487241935	-0.708560435310325	0.163434348805906	-4.33544380656363	1.45466332890649e-05	0.000512801181703713
COX7A2	412.981541777557	-0.708150306099327	0.168722459235935	-4.19713124918999	2.70317290772726e-05	0.000806340916398814
CMAS	30.3407805028995	-0.706998974573487	0.252355187677601	-2.80160269768942	0.00508494536413829	0.0405346926748118
RPP40	17.8202111341741	-0.705561273958331	0.2540514153147	-2.77723811569534	0.00548229995403446	0.0425623620182808
HOXC5	21.928990089741	-0.705434861594863	0.252486572698276	-2.79395000714697	0.00520685274928831	0.0412947108631199
PDHB	331.844266887486	-0.704384652822693	0.150702499272538	-4.67400777175465	2.95378146154098e-06	0.00014044937308637
LMNA	181.65729625576	-0.703390308618229	0.167366995315281	-4.20268229882004	2.63770670288284e-05	0.000791878042346157
LGALS3	190.362199985315	-0.703243699552122	0.235334903117594	-2.98826774199626	0.00280563652998092	0.0265609433575648
HSD17B10	412.42486170563	-0.703109018141222	0.111394759906183	-6.31186797954752	2.75687366117641e-10	1.18019176022585e-07
TRAPPC5	47.1400953575529	-0.701539646844927	0.228800762589164	-3.06615956566812	0.00216827567282986	0.0219494766012227
TNFSF13	30.4576758582631	-0.701309222614357	0.229342001873258	-3.05791881507132	0.00222879949587642	0.0223519031880366
CAPNS1	989.939945405932	-0.700960489047653	0.116186371919677	-6.03306977803082	1.6087390678543e-09	4.78856586367694e-07
FAM3A	73.733343221673	-0.700938746752801	0.195465981251732	-3.58598842757243	0.000335803850268727	0.00551396228316842
SLC31A2	572.808353556346	-0.698299134455687	0.240135812954244	-2.90793416385894	0.00363824923392366	0.0319572821723641
NQO1	166.337793346868	-0.696389755277966	0.135225055424092	-5.14985742171785	2.60684550272352e-07	2.13273500485977e-05
ARFGAP1	44.373648258798	-0.696262520691296	0.180903170257444	-3.84881326126259	0.000118691442626051	0.00248205273892145
USP5	217.632080595445	-0.696244146938508	0.161662976627788	-4.30676312821789	1.65660841004925e-05	0.000563891767800218
CAV1	315.398878347616	-0.695734138789346	0.199152729907659	-3.49347025828838	0.000476786090286237	0.00711112729542053
HYPK	186.35180612096	-0.695606181861288	0.177701389644489	-3.91446675376555	9.06042201287534e-05	0.0020251917780764
MVB12A	58.725884298323	-0.695431998238512	0.184406682686659	-3.77118653243266	0.000162473163058677	0.00317015279106122
ESRRA	54.6971795176053	-0.695189078263482	0.20573912549163	-3.37898334408816	0.000727544158450626	0.0098341476103616
NDUFS7	60.8284522928267	-0.695037956318804	0.205000688700139	-3.39041766506189	0.000697862135386193	0.00951568350297548
PARVA	190.366667875907	-0.694208462428178	0.141228506828322	-4.91549813857382	8.85569920630502e-07	5.3865752998351e-05
SLC25A4	81.1987015503897	-0.693444220638064	0.197582183618263	-3.50964954399849	0.000448697663351296	0.00679359340939895
CHMP2A	442.573169241187	-0.693034346008732	0.128742747450976	-5.38309426923354	7.32161683100737e-08	8.79840863681281e-06
GBP4	649.195500654385	-0.691867480906602	0.177673687794481	-3.89403456130714	9.85905936991329e-05	0.00215512875914198
ARHGDIA	325.996162170877	-0.691539044988154	0.128710451668157	-5.3728274279628	7.75115043865218e-08	9.1124869442642e-06
NDUFC2	199.163708253019	-0.691261453411061	0.182118851982478	-3.79566116240162	0.000147250500645917	0.00294290643433769
HCCS	81.7011080652266	-0.690886778661014	0.173262104151526	-3.98752388495064	6.67664844166834e-05	0.00161728155902674
PSMD7	197.718095987457	-0.690596884378212	0.132506982642604	-5.21177730113195	1.87039998252291e-07	1.71082991039155e-05
TCEA3	105.682909605606	-0.689053065897989	0.170647266277495	-4.03787931051587	5.39365884674613e-05	0.00136946074892883
UBE2N	243.045108936144	-0.688085553200986	0.118261860854874	-5.81832171612263	5.94414132265541e-09	1.15497968199929e-06
ITPR1	134.495340682486	-0.687117532056446	0.195944372037229	-3.50669695134644	0.000453705539562303	0.00685011930656348
TPI1	413.536123859901	-0.686916662716093	0.122780513287598	-5.59467169767466	2.21039629095802e-08	3.25509938005291e-06
URM1	43.0191805510671	-0.686911246195367	0.228836828057179	-3.00175130037955	0.00268431378237322	0.0257392390784108
TMX2	91.8232382778063	-0.686251408727466	0.166004583429202	-4.13393048885388	3.5661137246604e-05	0.000993823326852571
DPM3	68.0216612003417	-0.685952210654178	0.181233810671191	-3.78490198994208	0.000153769167105524	0.00304706890624119
CRELD1	61.2433373053775	-0.68465474551692	0.17740858809475	-3.85919730758052	0.00011376006483128	0.0024002635324951
TXNDC17	75.6484428720596	-0.68241942984108	0.191335477272663	-3.56661210753193	0.000361626144923857	0.00582851355701009
TMEM213	88.0018509508997	-0.68186717080101	0.218791306437613	-3.11651857609544	0.00183000150652655	0.0193659009654361
NDUFS5	117.378249833046	-0.681693389178405	0.190965283710361	-3.56972417150092	0.000357357301684772	0.00577762342008848
TMED2	332.037675285265	-0.680484058631996	0.145725431007646	-4.66963147013298	3.01740544693555e-06	0.000142133004049254
SFTA2	73.6507286028799	-0.680352241894342	0.24742515346481	-2.74972949341266	0.00596444803750041	0.0452508828875438
RUVBL1	180.792028127561	-0.680160883771783	0.157867790311039	-4.30842087820256	1.64424275418608e-05	0.000561047710513738
APOPT1	97.9860001883118	-0.679880857180934	0.170466633313969	-3.988351526417	6.65340237980491e-05	0.00161599130717831
SUCLG1	211.27677634644	-0.679418604057637	0.131285442997017	-5.17512519703401	2.27758205149705e-07	1.9311135091178e-05
METTL21A	45.2993057381996	-0.679415483235451	0.207702105279421	-3.27110542438381	0.00107127966378448	0.0131582111469226
C5H12orf73	79.6014993091581	-0.679371746623913	0.227207315225955	-2.99009627374139	0.00278889531212793	0.0264699086951626
CCDC53	61.9037775664659	-0.678201467239352	0.212695859585239	-3.18859741116663	0.00142964832127481	0.0162080875321188
NRTN	146.285985749092	-0.678146936408233	0.23279346768617	-2.91308404461953	0.00357878267495405	0.0316480212532283
TAGLN2	676.196369756725	-0.677379100295526	0.158968336375497	-4.2610944779311	2.03428206867766e-05	0.000648282600018235
CLEC3B	2305.03291133737	-0.677186627847352	0.164830701710078	-4.10837678188413	3.9844968999096e-05	0.0010908632412864
SNRPD1	119.296693060505	-0.676645453408102	0.17048276723527	-3.96899618877206	7.21760361082284e-05	0.00170853256371255
OPTN	203.44679218539	-0.675259509474954	0.169687294052629	-3.97943471987666	6.90793246501307e-05	0.00166051503755211
HSPA8	5226.97132210634	-0.675037667283143	0.0867326155154023	-7.78297372069066	7.08393527596382e-15	1.98208509021468e-11
MINOS1	337.147532228929	-0.674451759398666	0.141145465366222	-4.77841606635188	1.76681487320834e-06	9.25311925443341e-05
TMEM8A	322.493270332453	-0.673675494077482	0.136976308374207	-4.91818988315163	8.73481618564175e-07	5.34593209024895e-05
RNF183	127.985904711249	-0.673113392255501	0.214951397173078	-3.13146786253971	0.00173934821557184	0.0187036752773636
CCDC137	49.6393950699723	-0.672645634093325	0.223465016725019	-3.01007130311156	0.00261186366354457	0.0251826138201162
ACTB	2006.98617148541	-0.671969820083218	0.130294725222353	-5.1573063985244	2.50527666026514e-07	2.07013870833018e-05
IAH1	58.7228202841818	-0.670551158590794	0.191496138594232	-3.50164323684692	0.000462398342392984	0.00694339724934081
SERPINH1	160.008551524723	-0.670059376354023	0.132836460508807	-5.04424292688528	4.55320530954875e-07	3.18496711402935e-05
LTV1	72.3086894026398	-0.669944288072753	0.187440003684145	-3.57417987038496	0.000351327362299885	0.00570193712131716
GNAI2	931.169859371554	-0.669887962572684	0.105922340618296	-6.32433119077975	2.54331715411739e-10	1.14777441890653e-07
OLFML2A	1449.82300108665	-0.669651040674142	0.170945412468078	-3.91733847083606	8.95319989652852e-05	0.00200729593834029
C19H17orf97	67.2820484600296	-0.669117225849995	0.185158890858195	-3.61374613311137	0.000301804579635402	0.00508704345674611
ATP1A1	3149.85530616916	-0.668703500238499	0.134050342484001	-4.98845051677739	6.08654968073778e-07	3.99769155086956e-05
PDIA3	3199.89558498346	-0.668148048282998	0.131061560814556	-5.09797109183208	3.433132301687e-07	2.56839467308098e-05
ABCF2	108.276848352523	-0.66773488865168	0.191837400819206	-3.48073360981875	0.000500042550495838	0.00737154402680377
ERLIN1	885.028286159883	-0.666250183843297	0.170887866322412	-3.89875652485643	9.66879340797344e-05	0.00213023299127039
ABCA3	242.104264251664	-0.665629940348045	0.185709715762027	-3.5842494164441	0.000338048934886298	0.0055313504082565
GSTT2	140.471920946004	-0.665186014141047	0.224860575453758	-2.95821538657336	0.00309425835568431	0.0284981398262169
HMGCR	917.671132053861	-0.664992800307368	0.113160966952465	-5.87652101441222	4.18978241578579e-09	9.01770092259127e-07
PRDX6	1842.85495707796	-0.664783705782908	0.127820995017218	-5.200896031934	1.98330029421498e-07	1.74118486153374e-05
LFNG	52.6586523265374	-0.664203173864747	0.222716408968585	-2.98228216295654	0.00286108175234803	0.0269538947578107
GDE1	131.160972375982	-0.663398931082034	0.123967977174547	-5.35137336433238	8.72892125441353e-08	1.00203093819312e-05
KIAA2013	438.349276039524	-0.663040787151293	0.244104525639406	-2.7162166920688	0.00660326831144756	0.0486209071985007
TMSB10	343.393466336059	-0.661384498309568	0.176736813899718	-3.74219996228315	0.000182416268230283	0.00346269144171188
LDLR	462.83136780287	-0.659247806573661	0.198874485170033	-3.31489384377297	0.000916779328691484	0.0116537640554396
HOXC4	83.6622366641515	-0.658957630968394	0.161310263840886	-4.08503225571796	4.40706940179547e-05	0.00116770645702876
PLIN2	161.475458296543	-0.658718503456127	0.1903523918332	-3.46052128429961	0.000539130611946826	0.00778373298362858
GOT1	121.929639949056	-0.658454075889794	0.178253061265916	-3.69392857106403	0.000220815853373982	0.00398094560399744
DNASE1L1	59.679653091794	-0.657421850631155	0.194989132900811	-3.37158199972908	0.000747377863055502	0.0100730407554398
C7H19orf70	142.843457187322	-0.655500904542787	0.150697282110572	-4.34978584459024	1.36270547638103e-05	0.000489777088698684
ST3GAL4	119.004678183985	-0.655243912254029	0.207731214337387	-3.15428720880538	0.00160890661451901	0.0177324443072129
TMSB4X	1315.93617405079	-0.654641093216673	0.188435035016353	-3.47409436445756	0.000512580732973364	0.00751293321532091
FKBP9	892.70266139191	-0.652267456120084	0.193250573481548	-3.37524202060059	0.000737508016815823	0.00995920574831406
C7H19orf43	170.728560032008	-0.652104029231595	0.183108028495665	-3.56130768589993	0.000369012344340739	0.00591349678960703
PPIB	116.996833587373	-0.652004585233157	0.185451020607968	-3.51577782152762	0.000438467744151192	0.0067040040881696
SGK2	44.4304327060619	-0.651442294017641	0.233037668287217	-2.79543774534658	0.00518294830002516	0.0411284439690028
TSPAN13	200.9615901119	-0.650649223145252	0.152926381255308	-4.25465650729684	2.09370173239564e-05	0.000656746350587781
TECR	263.063096863738	-0.650555638771414	0.139712945292975	-4.65637337619083	3.21828059408417e-06	0.000150079151704125
OST4	203.785108170469	-0.650123271772056	0.143327529213882	-4.53592743374445	5.7350898482905e-06	0.000243872057682626
NXNL2	85.201497299226	-0.64880217916508	0.196322974095189	-3.30476951133852	0.000950545358243327	0.0119802969025443
AKR1B1	395.570794042838	-0.646523579364679	0.212864956155151	-3.03724761013949	0.0023874924805796	0.0235716441801755
LOC613822	105.199850901197	-0.646420997774405	0.230779076076479	-2.80103815633695	0.00509384957510204	0.0405363797245037
ALDH18A1	837.343284512418	-0.645271452298529	0.107807776539249	-5.98538874478694	2.15873639536257e-09	5.92171022963184e-07
CFL1	717.003485943123	-0.644924741285911	0.122446004350642	-5.26701336402188	1.3866111632805e-07	1.37579362938257e-05
COX17	113.926604280867	-0.644095261835566	0.215258519722907	-2.99219404957667	0.00276980142282955	0.0263244034683324
HSPA5	915.601117853112	-0.643918277551369	0.168910840232881	-3.81217852367312	0.00013774732539982	0.00279693045332871
SHISA5	53.960862515185	-0.643469610007578	0.184306882982037	-3.49129451703815	0.000480686057612339	0.00713128096075994
SPON2	81.9821883590736	-0.64306691715427	0.224351228811521	-2.86634007115029	0.00415247911326872	0.0350169878207531
ERH	85.544253397945	-0.642385911616428	0.210243210641597	-3.0554418839784	0.00224729151075881	0.02248899015416
KLF2	106.776256208735	-0.641917453891351	0.199788975597809	-3.21297735258217	0.00131366647752149	0.0152389668495238
COA3	212.142326128188	-0.641653654686201	0.144526652001702	-4.43969085147453	9.00881935381567e-06	0.000355023613408116
CERS6	72.1222651385569	-0.641004071941209	0.218552837783393	-2.93294783285544	0.00335760302966138	0.0301882174710557
MESDC2	433.788971178152	-0.64093017757268	0.125142124204007	-5.12161817333253	3.02924803435518e-07	2.37814194666996e-05
CHMP4B	423.396361917047	-0.640791582872231	0.17779667754837	-3.60406950066826	0.000313273226769761	0.00522994324881736
DDOST	322.459608495156	-0.640646339665697	0.123159365438656	-5.20176713629458	1.97402470154871e-07	1.74118486153374e-05
ASRGL1	245.275979414982	-0.637411645147674	0.159621266759165	-3.99327519502394	6.51668615113526e-05	0.00159664517082981
RMND5B	64.7582651471044	-0.637238977505017	0.173615702924851	-3.67039943259536	0.000242171737620556	0.00427775581983785
MPHOSPH6	39.5848165409729	-0.636211559754672	0.230073867048277	-2.76524912593039	0.00568793377872303	0.0437461207060667
SPCS1	353.384339528597	-0.635644707527872	0.133115617779717	-4.77513246101412	1.79589005151055e-06	9.30537104467874e-05
FASN	874.836792603471	-0.634911185008596	0.139885944347341	-4.53877755889536	5.65812837859549e-06	0.000243258889153772
C6H4orf3	530.398565515834	-0.634737000259383	0.103896002102964	-6.10934961318663	1.00037969590752e-09	3.33221712993958e-07
ATP6V1H	124.193335861513	-0.63457097722284	0.150790619618935	-4.20829212603857	2.57308084773157e-05	0.000775806057322515
MAP7D3	174.445942075957	-0.634535852251548	0.169713512276835	-3.73886465337244	0.000184853210967459	0.00348915488163833
RRAS	70.691210580483	-0.633156441874508	0.199425813594522	-3.17489712320722	0.00149889632327917	0.0167890789132711
ERGIC1	1156.7630601989	-0.63298325654736	0.0985637020281886	-6.42207266490792	1.34431219118946e-10	6.96552872397796e-08
GJB1	48.6502706703799	-0.632710280016517	0.224935740865279	-2.81284902782732	0.00491047000394627	0.0395722784304196
PPP1CA	80.0959256876453	-0.632225795401936	0.171095304002943	-3.69516743364891	0.000219741932893505	0.00397113055041793
CAPS	1253.46038243862	-0.631902681252008	0.136540010079707	-4.62796714957855	3.69272572978028e-06	0.000169938266314559
MPND	353.657367612654	-0.631579782632347	0.2021633633576	-3.12410603060241	0.0017834617648321	0.0190608327654707
UFM1	98.1257613998992	-0.630571013634652	0.167463993562209	-3.76541249388281	0.000166274350149726	0.00321739717647949
MYADM	285.518299599382	-0.630490032429872	0.114271542873282	-5.51747194950395	3.4391095556586e-08	4.58220406511084e-06
IDI1	204.731584228848	-0.629836071757384	0.171931232773957	-3.66330224936763	0.000248984450981851	0.00438701822321927
SLC29A2	304.756249031854	-0.629664969965199	0.156827843526302	-4.01500751274182	5.94439012775331e-05	0.00147712287543994
CNDP2	540.491610904926	-0.629313667532421	0.0877392684533057	-7.17254290611436	7.36173315820444e-13	1.10750318544605e-09
TSTD1	126.034091700493	-0.628815454147468	0.176514349961673	-3.56240415741839	0.000367474082626328	0.00589559910085129
RPN2	1174.24668452257	-0.628692148870207	0.160359448180625	-3.92051828565826	8.83587308433092e-05	0.00199377200725467
TUBA1A	351.906628296068	-0.628116714617321	0.148912555669428	-4.21802387175251	2.46452732533914e-05	0.000749537766989012
LPCAT3	232.020349140187	-0.627747867793646	0.214230553403007	-2.93024434573875	0.00338695562260763	0.0303740443335133
PRMT5	182.921112671688	-0.626886649213992	0.131142673153935	-4.7801881274614	1.75131237579866e-06	9.23283181559522e-05
DNAJA4	593.748018347366	-0.626658909530795	0.169544607699182	-3.6961299921886	0.000218910916439327	0.00396705145205464
MGC148714	430.473182697049	-0.626572124737774	0.123371077054141	-5.07876027103827	3.79905718485158e-07	2.7478806351923e-05
C9H6orf118	396.917911762991	-0.62484475106409	0.171327887312185	-3.64706972616506	0.000265247964382047	0.0046097130704408
ARPC4	118.011116072736	-0.624647563645613	0.195782823579756	-3.19051259055496	0.00142020652665482	0.0161271828797897
MRPL18	54.0729204607049	-0.624097226691074	0.223448746553832	-2.79302182856829	0.0052218168081966	0.0413430770496154
GART	218.552604176394	-0.622520924892767	0.151961680586813	-4.09656515043037	4.19325514937954e-05	0.00113171715810254
TMEM120A	60.0723827534569	-0.622195892695685	0.213708679840775	-2.91142078627436	0.00359789123223797	0.0317367580952138
KRT8	1304.5457569954	-0.620185408106138	0.121426604372347	-5.10749198095318	3.26462947307141e-07	2.48218295262331e-05
MYL6	499.441186178463	-0.619114638389025	0.213756991242194	-2.89634802020369	0.00377533460166848	0.0327648455814777
GPX4	92.2323990746926	-0.618991428108861	0.16262767407396	-3.80618754854328	0.000141125382158402	0.0028530984051966
ECI2	99.246082491939	-0.61722164924043	0.204997027441648	-3.01088097199907	0.00260490942759236	0.0251502297391422
WWP2	2400.13286733875	-0.615290196109183	0.144756153929059	-4.25052876446772	2.13266443732687e-05	0.00066747148720812
CLDND1	172.141445072791	-0.614053790441043	0.128867481507998	-4.76500187056836	1.88851897540737e-06	9.67779504247221e-05
DCPS	70.6097092785434	-0.613832227934378	0.193371741531211	-3.17436365351915	0.00150165422999494	0.0168065141421033
TCTA	86.7150627601133	-0.610962318897075	0.192793364869083	-3.1690007553525	0.0015296399760658	0.0170379484595227
SH3BGRL3	539.500412597756	-0.610317225444399	0.1776257306343	-3.43597306125054	0.000590429677575802	0.00830934991133137
SNRPD2	92.1250809213974	-0.609951654142449	0.202903061164612	-3.00612346921471	0.00264601532575661	0.0254068321258304
LOC537017	802.332177992628	-0.60979065111732	0.206551878790751	-2.95223967308995	0.00315477957634304	0.0288870463188147
DOLPP1	34.9402563265641	-0.609182598379384	0.219966076345159	-2.76943885394168	0.00561529432347486	0.0433303737371281
SQLE	441.506727397883	-0.609036591662894	0.194577519208001	-3.13004603071253	0.00174778913464581	0.0187512039828948
DAD1	852.277367969612	-0.608819188886493	0.146601242377639	-4.15289242445979	3.28299094748737e-05	0.000934003790560681
LETM1	111.592322060738	-0.608784449496844	0.160236568986802	-3.7992853525651	0.000145113933164144	0.00290851565181429
ATPIF1	247.251371458961	-0.608780191752067	0.120911893932377	-5.03490741855837	4.78079835812051e-07	3.27859652108362e-05
SNRPG	216.977179938327	-0.608123715206115	0.117800569982707	-5.16231555836605	2.43913659955631e-07	2.05563379685498e-05
USMG5	324.484109312531	-0.607928502743842	0.142455784183227	-4.26748907550094	1.97685448636718e-05	0.000638809363743954
ZGPAT	143.149585429922	-0.607621411105444	0.167828426680127	-3.62049161232705	0.000294043783681528	0.00499838703973824
PCCB	151.896473254524	-0.607434499288571	0.206582801909208	-2.94039239314575	0.00327796836698085	0.0297205297822826
LOC104974515	438.964614232384	-0.606795236181148	0.162321202897466	-3.73823767536053	0.000185314716114103	0.00348930400866259
DNAJC10	952.492531876872	-0.60553044305807	0.149509575696704	-4.05011144093172	5.11932475880135e-05	0.00131411657569965
LSM6	84.4316246646685	-0.605467753783985	0.198890748979619	-3.04422280518451	0.00233282299889484	0.0231791148824849
AP1B1	212.667827491794	-0.605265492858277	0.121159597135743	-4.99560502978695	5.86515920124829e-07	3.87045175591809e-05
C21H14orf2	361.713884224802	-0.604577549250012	0.16313730422853	-3.70594299145149	0.000210605671152085	0.00384644039088469
ATAD3A	86.5781085173365	-0.604222444430128	0.189433983111066	-3.18962012257257	0.00142459919959146	0.0161639438785762
PSMA5	153.887682162814	-0.603692853078723	0.142945471099037	-4.22323875277215	2.40816476578278e-05	0.000737525021292595
LOC100616098	71.4294562730984	-0.603028454547718	0.211661820171471	-2.84901856205901	0.00438543218020841	0.0364540678556837
POLR2E	279.001555772755	-0.602904941059021	0.177453480306501	-3.397537991465	0.000679951459281822	0.00932600089740459
TMED4	694.454271035602	-0.602827631416202	0.0958014977312078	-6.29246562624279	3.1246253487925e-10	1.28569143028256e-07
CA9	37.375377970356	-0.602233556163965	0.220089853833352	-2.73630767468257	0.00621329026371794	0.0466290285130827
MYL12B	229.087814263221	-0.602089342451926	0.128105051552533	-4.69996565439907	2.60205249409927e-06	0.00012596094945484
ELOVL5	454.240298552893	-0.601548696395381	0.216028581182018	-2.78457921217626	0.00535972278740296	0.0419130921161361
PTGFRN	549.500903503177	-0.601392887914851	0.216184178476762	-2.78185430660226	0.00540492979112338	0.0420976576974967
SUOX	112.306185802586	-0.599787634013513	0.170651178875369	-3.51469962274068	0.000440251649003104	0.00671659822197756
CCT8	883.715430595885	-0.599300522069597	0.10816864926258	-5.54042715847167	3.01734728921138e-08	4.06450776598159e-06
NEK6	392.662630321698	-0.599023960840808	0.186405236148161	-3.21355758678733	0.00131101505396644	0.0152208303775855
FHL1	1298.39184158906	-0.598748161218589	0.116941043090748	-5.12008568928151	3.05396857484754e-07	2.37814194666996e-05
DHRS1	100.053458582616	-0.598627083630448	0.174200906833047	-3.43641772315323	0.000589461361215051	0.00830469732467127
PMM2	174.487229898755	-0.598159423264372	0.13404485789712	-4.46238246396189	8.10533891678389e-06	0.000322141168880133
CNPY3	86.9931298373343	-0.597484476883903	0.180248402075846	-3.31478376508708	0.000917140402075697	0.0116537640554396
LOC100294880	61.1582421272667	-0.596529615511738	0.202103420514021	-2.95160573727327	0.00316126289593319	0.0288870463188147
TIMM23	76.5116756789092	-0.596354177841663	0.16803638333381	-3.54895866008367	0.000386757793891196	0.00610693175681472
EBP	35.0536666917054	-0.595404011053568	0.213140323184732	-2.79348366445668	0.00521436625813885	0.0413253530654632
NDUFS3	123.149841177559	-0.593495378630518	0.188708489447821	-3.14503804448408	0.00166065232788822	0.0180797868226896
ZNF750	250.895671041604	-0.593115130009191	0.197220838718657	-3.00736541768434	0.00263522780628095	0.0253206298144715
B3GNT8	86.1212626712505	-0.591944683421771	0.170462322411091	-3.4725837067632	0.000515474236513227	0.00754339390043937
FBXO44	83.6607380044527	-0.591523447731555	0.203639546126931	-2.9047572486871	0.00367538033899649	0.0321366068391006
RGS11	318.863738415688	-0.590812465675319	0.182914449227577	-3.22999341041805	0.0012379307124374	0.0146396032688074
PARP14	677.509063703828	-0.59064670971991	0.146382022609705	-4.03496754034297	5.46098465764236e-05	0.00138169985769578
C5H12orf75	256.210736752164	-0.590485315850816	0.190560369995783	-3.09867847057541	0.00194385852954889	0.0202793294768001
MYBBP1A	212.918336115524	-0.590446156080766	0.128828965850746	-4.58317857464464	4.57960617904387e-06	0.000201473869323345
TPD52L1	1078.58578859585	-0.589601008911009	0.168408727531603	-3.50101219546574	0.000463494633088969	0.00694993560226653
DMAP1	59.6649268715466	-0.58849654370655	0.18876433057875	-3.11762578185309	0.00182314132163743	0.0193225356740209
MGAT2	178.025858073799	-0.587564974912961	0.133620025099544	-4.39728232707066	1.09614724081228e-05	0.000408641682651365
PFDN2	99.6786436832897	-0.586511454402072	0.175035866133629	-3.35080727943099	0.000805763579060663	0.0105846314282241
GPX8	133.15756970989	-0.585654145290979	0.162901209000618	-3.59514916361829	0.000324205766406023	0.0053676197302015
PHB	167.901611640744	-0.58536710199047	0.159511867889497	-3.66974012489144	0.000242797173249225	0.00428339527585959
WARS	229.193977854535	-0.584978058435566	0.124548364451984	-4.6967943819213	2.64276248580798e-06	0.000127490507505012
UXS1	317.020290772295	-0.583372864896411	0.128876215048437	-4.52661388819615	5.9936304501327e-06	0.000251804474466536
HIRIP3	69.2959713229845	-0.582688293761955	0.189861094253999	-3.06902420451884	0.00214759190764787	0.0218190347044254
WDR83OS	70.4240882942376	-0.582362989511732	0.187015904281137	-3.11397574313401	0.00184584664349613	0.0194893543717063
F2RL1	92.3815257610296	-0.582187592379081	0.189633016527168	-3.07007504832722	0.00214004988555779	0.021758210682379
GNB1	1893.86491194272	-0.582033187545549	0.102312146494098	-5.68879851992085	1.27936307129931e-08	2.13074873422349e-06
CCDC86	54.7676410900182	-0.581162145277192	0.214173707732752	-2.71350835464067	0.00665748894693033	0.0488402047024412
FIBP	61.7788992536896	-0.58106766278576	0.188169047117562	-3.08800874366297	0.00201502542128661	0.0207892372004423
SLC31A1	1901.11175832028	-0.580831774123221	0.1414867858422	-4.10520156116219	4.03962498382438e-05	0.00110379596725983
EPN3	109.522084047148	-0.5808226136139	0.152791254999096	-3.80141267651304	0.00014387344501312	0.00289609999386122
MBD4	85.2795721425466	-0.580610049170752	0.159084881093833	-3.64968716812435	0.00026255987067545	0.00457436188138174
LDHB	236.677655100574	-0.579906583860294	0.153588184581668	-3.77572392980489	0.000159543619367424	0.00312607175763341
MAPK13	127.7823031437	-0.57982575894638	0.186731524110145	-3.10513054348748	0.00190195062102266	0.0199462437691957
LSS	88.0399576387053	-0.578666336364732	0.190640337304078	-3.03538246180156	0.00240230838470059	0.0236345248255705
NUCB2	236.370160801999	-0.57755755067241	0.149685219559884	-3.85848083311492	0.000114094013517458	0.0024002635324951
TOMM40L	38.8264099604462	-0.576340763749751	0.203293445322549	-2.83501891974588	0.00458229718453021	0.0376448672908441
SRSF9	141.690166835041	-0.575964744672922	0.179330505435895	-3.21174996564547	0.00131929142628847	0.0152589683392006
SNX25	511.041452763099	-0.575422782155842	0.159768200324772	-3.60161021396084	0.000316252295599048	0.00526084377577964
OGFOD3	77.7453187865801	-0.575265499469095	0.166959990975277	-3.44552905225228	0.000569942698106752	0.00808671231897917
LOC539876	72.6852077633752	-0.574293880426057	0.189264089221173	-3.0343520674698	0.00241052942047637	0.0236820973261688
SLC3A2	615.437885545803	-0.574206979594045	0.209120325532406	-2.74582099148972	0.00603596880519796	0.0456449749106591
WFS1	621.294298803259	-0.57381889280668	0.180221082511939	-3.18397206813286	0.00145269029279143	0.0163764199807833
PDLIM1	719.613557580839	-0.573223868146094	0.150629275081414	-3.8055276295811	0.00014150221632709	0.00285658875384702
CLDN1	1562.41735170349	-0.573098074388507	0.146995319916498	-3.89875048208378	9.66903466373625e-05	0.00213023299127039
MUT	573.736238786188	-0.572708426836233	0.129886251242085	-4.40930753916984	1.03701671943917e-05	0.000392646124359923
PXMP2	85.9205304490667	-0.571217878338108	0.160745614675592	-3.55355186199579	0.000380066250597765	0.00603533126658653
ARF1	351.654364778969	-0.571084408160211	0.137485960277876	-4.15376527905817	3.27048657900598e-05	0.000933757290618238
SMS	1100.822285815	-0.571080402806731	0.207341797859785	-2.75429464151229	0.00588187894887737	0.0447944945535081
DRAP1	181.54184692059	-0.57072000655754	0.173451452674724	-3.29037317218565	0.00100054594615057	0.0124756130005762
TJP3	371.26865831388	-0.570078480133115	0.13658368861459	-4.17384012626686	2.99507969114551e-05	0.000871126088963113
ACADVL	458.653881248086	-0.570007976139615	0.134663697882568	-4.23282581053645	2.30773242312674e-05	0.000712697055177551
LEO1	300.674287218616	-0.569600221679228	0.126573880357651	-4.50014031386054	6.79086218442985e-06	0.00027979350257918
ANXA2	2553.08090835856	-0.569532803217292	0.143752616426471	-3.96189521537235	7.43571744766025e-05	0.0017280014467237
HMGN5	66.6501983863868	-0.569479381109553	0.208750414203316	-2.72803952645047	0.00637119732163206	0.0474364292334393
HNRNPM	1689.03517081798	-0.568900398714705	0.169411626952929	-3.35809536185361	0.000784815326050528	0.010417045931164
CCDC151	138.813461767997	-0.56870492160875	0.181036085953215	-3.14138984288314	0.0016814804945462	0.018246948830969
ZFPL1	46.4509181472018	-0.567456402797422	0.208392947075269	-2.72301155466872	0.00646897952982416	0.0479602668904292
CCDC22	41.8719769527447	-0.566668434845521	0.196762499877832	-2.87996155363629	0.00397723667803089	0.0340489951908961
ALDOC	52.4653941897112	-0.56640939131802	0.192814800509226	-2.9375825394219	0.00330782106440804	0.029855785793304
HMGN2	1220.43421919325	-0.566002645979989	0.142537069593742	-3.97091540883508	7.15969994232307e-05	0.00170058068239558
MARS	178.695103300616	-0.565727516877811	0.122263900223855	-4.62710183334583	3.70818210966248e-06	0.000170047924301471
LRP2	13769.5164533316	-0.564804157879036	0.205208982796697	-2.75233642397903	0.00591716989347351	0.0449648965692761
NUDCD3	725.253816581395	-0.564686190425697	0.185397243872817	-3.0458176110378	0.00232048550665427	0.0230893259161403
FKBP2	176.515968722627	-0.564510184388336	0.158114399741812	-3.57026422204514	0.000356621325675461	0.00577445873402742
SGK1	198.982716570556	-0.564494074852867	0.203749923479384	-2.77052410726419	0.00559661571403205	0.0432362144391447
LRRC59	142.292061397953	-0.56445993843236	0.140472897107496	-4.01828359815497	5.86236141356994e-05	0.00146032770482406
ADIPOR2	197.87372582395	-0.561855632669837	0.172200399490738	-3.26280098264266	0.00110316960461271	0.0134111985726619
TTC39C	160.827329570142	-0.560023552909742	0.18702942274848	-2.99430723080865	0.00275068810778831	0.0261961379359827
GNB2	523.313697695786	-0.559631495031698	0.107474684365899	-5.20710061474966	1.91814099415346e-07	1.72734531378992e-05
PAK4	181.266680726223	-0.559485757164628	0.169478454199526	-3.30122055813625	0.000962651751901822	0.0120784735507681
GALE	206.655000115185	-0.559366860703347	0.195294766902804	-2.86421837909121	0.0041803969744893	0.0351042939214318
OSTC	65.7067184143413	-0.559305095630388	0.199375988091352	-2.80527811289954	0.00502731815467002	0.0403083222485188
NDUFS8	190.017897915966	-0.559232043447955	0.162603497083264	-3.43923749168562	0.000583355232451019	0.00824357545655531
PDZD11	132.958682506716	-0.558978856791738	0.144138219820609	-3.8780752078625	0.000105286172104266	0.00225567158918634
UFC1	98.5319199812222	-0.558383438066563	0.196129181110241	-2.84701865834388	0.00441307757461064	0.0366403295363815
EIF5A	283.435725607059	-0.558351840378754	0.126362771111798	-4.41864194229136	9.93230394931616e-06	0.000384831391214571
ROPN1	274.331292027098	-0.558205686975125	0.113962817511328	-4.89813870142023	9.67487345516838e-07	5.68703695957167e-05
ACTL6A	139.129297164759	-0.558062365172304	0.165001086817214	-3.38217387495463	0.000719146106228464	0.0097311077338712
FAM213B	113.054990230425	-0.557871271591748	0.160758767094849	-3.47023855478189	0.000519996302878466	0.00758940553919006
ANAPC4	1006.04621076826	-0.557414586582824	0.140357976158215	-3.97137805659503	7.14580754457929e-05	0.00170058068239558
DYNLRB1	97.9586161447182	-0.556895821486129	0.13966601257773	-3.98733959112776	6.68183517596467e-05	0.00161728155902674
ORMDL2	144.361583132204	-0.556680154384364	0.142439090705148	-3.90819789447199	9.29871278451668e-05	0.00206074737998363
RIPK2	88.9403051212798	-0.556261013781365	0.190332407367869	-2.92257646227444	0.00347148373395062	0.0308944385737718
DNAL4	126.965099158288	-0.556063813398486	0.156406786081357	-3.5552409670335	0.000377632831757364	0.00600350376850627
PFDN1	128.556398157301	-0.556014377166898	0.166506602765529	-3.33929326484348	0.000839918425818303	0.0109054680004248
SMARCB1	131.10343255593	-0.555120039142114	0.142739693945265	-3.88903761664909	0.000100642519429792	0.00218971826877572
PSMC4	184.379789062532	-0.554953907349981	0.146027081927987	-3.80034922305476	0.000144492313898651	0.00290021158026129
SYVN1	424.510045340634	-0.554921520815148	0.164961564695314	-3.36394433357913	0.000768370395323759	0.010270276250646
C19H17orf49	76.0584346458087	-0.554411804514733	0.153674838934864	-3.60769406597343	0.000308930453509827	0.00518217871055454
ALKBH7	90.0310095933966	-0.554237887824714	0.202519622236412	-2.73671203661304	0.00620565882841325	0.0466290285130827
AK6	63.4193851275726	-0.55304091254176	0.169771262556735	-3.25756493892446	0.00112372543574959	0.0136111851481704
UQCRFS1	210.962052289824	-0.552891872716789	0.134775400016341	-4.10232039860207	4.09027332000153e-05	0.00111328645421831
ITM2B	5914.70241830917	-0.55286651221313	0.116478325136483	-4.7465183892824	2.0694791767218e-06	0.000103400048865493
HNRNPAB	913.138034686063	-0.55263636008158	0.125158798960607	-4.41548148968351	1.00785404319403e-05	0.000387359287480341
H2AFY	544.38430859727	-0.551361435197914	0.12590671436008	-4.37912654619101	1.19155928000169e-05	0.000439839428158936
C20H5orf28	86.8912217158982	-0.551290158352641	0.193463729363363	-2.84957888575181	0.00437771482457334	0.0364473579688206
LOC104969340	284.882869386821	-0.550388946320721	0.113428271347718	-4.85230833355017	1.22032700596546e-06	6.74797423456789e-05
MRPL27	279.816925924771	-0.549815274545129	0.194582113946101	-2.82562083120048	0.0047189086325221	0.0385616423884253
CYP27A1	908.683277014219	-0.549311731701169	0.116977831047521	-4.6958618293924	2.65484961680291e-06	0.000127633491886848
RANGAP1	95.0415906632618	-0.549080248027754	0.171944904137126	-3.19334993254503	0.00140632412299826	0.0159867093300468
IMMT	235.077784140669	-0.548622173047384	0.117648980803024	-4.66321228881639	3.11311315936431e-06	0.00014566037825922
BCKDHB	102.413673197207	-0.548561120699951	0.156796439776995	-3.49855597155233	0.000467784894278516	0.00699926274968602
LMO7	1050.89515092138	-0.548022919934933	0.160599759149642	-3.41235206600966	0.000644048734949726	0.0088739633816401
CD9	3322.98592884855	-0.546858045604775	0.103495047451322	-5.28390545317624	1.2645853389287e-07	1.3008491832068e-05
GUK1	210.818188281303	-0.546815169730334	0.123634695137388	-4.42282944219413	9.74166437556607e-06	0.000379626419538076
TGFA	204.731002876567	-0.546804710681827	0.167734041517223	-3.25995072756703	0.00111431570220211	0.0135089052632647
MGC127055	262.509828396531	-0.545971030726131	0.183054904699638	-2.98255341271504	0.00285854764674498	0.0269481681792199
ATP5B	968.518741036396	-0.545966050163381	0.0962761834182412	-5.67083187948577	1.42105797465075e-08	2.24264931932288e-06
DDT	157.878129118705	-0.545625829019687	0.155976616933959	-3.49812580722088	0.000468540059699331	0.00700307204614705
ANAPC15	109.434438542067	-0.545621654526787	0.183952686680128	-2.96609777423669	0.00301604588470542	0.0279804256810536
LAMTOR5	113.305421734158	-0.545214838130867	0.173020896716938	-3.15115022795679	0.00162628818987114	0.0178705271380469
NCBP2	129.213647552539	-0.544729815433839	0.140789054927656	-3.86912047753816	0.000109228662148112	0.00233299081443067
ABCB8	142.677881904927	-0.544604255642896	0.150623199512746	-3.61567313272223	0.000299568180338977	0.00506154449630712
PDLIM4	348.608486821557	-0.544054487646225	0.14123472421796	-3.85212978365444	0.00011709493014342	0.00245600910450741
ZNF513	57.2152105772053	-0.543830400769053	0.180485082785904	-3.01315982669969	0.00258542714977501	0.0249793686639174
PGLS	59.4605089445047	-0.542984155874461	0.188276387307978	-2.88397373477461	0.00392691504354901	0.0337869258666978
C25H16orf93	329.066424114917	-0.542875276271298	0.148583949578195	-3.65366028977175	0.000258528269452385	0.00452101311204859
CYP51A1	620.883973031811	-0.542285265581549	0.151153246660546	-3.58765211837885	0.000333669069469826	0.0054918003316269
KRT18	1035.11789237566	-0.542244780856556	0.10415267237362	-5.2062493308995	1.926956950434e-07	1.72734531378992e-05
EIF4A3	352.531166234046	-0.541429244986117	0.129582722404542	-4.17825181427999	2.93758314628441e-05	0.000857970526440896
PPP5C	265.883028099391	-0.54123566195087	0.132261945684463	-4.09214955329701	4.27392855157278e-05	0.00114325545767692
AHSA1	449.541746085311	-0.540298063408983	0.120961051380311	-4.46671103833453	7.94313028090397e-06	0.000316593711196144
VPS29	206.546490538297	-0.540287016245981	0.122468688279871	-4.41163389462696	1.02593479710185e-05	0.000391085226470161
RPS27L	108.434504922208	-0.54021447583911	0.187775717819256	-2.87691338429122	0.00401585808900432	0.0342363526295981
KBTBD4	101.320955781814	-0.539627471767315	0.137932622237184	-3.91225413549662	9.14386124424018e-05	0.00203175245118645
ELOVL1	117.94787119433	-0.539119250676697	0.172583537769229	-3.12381619733387	0.00178521936261178	0.019065052582396
JMJD1C	2944.39398986896	-0.538920285700888	0.128304761166965	-4.20031400860942	2.66545051700628e-05	0.000797884790515759
NDUFA2	137.965946587561	-0.53871314152096	0.137196857090557	-3.92657057125864	8.61656190613823e-05	0.00195057768716624
MISP	444.321889610747	-0.538628659837933	0.124744640717407	-4.31785010354173	1.57556369158878e-05	0.000542955132366127
EMG1	72.0586609412881	-0.538583822244907	0.194131823948484	-2.77432010522823	0.00553172184718854	0.0428035335410219
CDC42	756.534853359314	-0.538199278558437	0.10339760901814	-5.20514239806083	1.93847901547547e-07	1.72734531378992e-05
HDLBP	1460.136874269	-0.537060561671073	0.113923419761976	-4.71422436925763	2.42633193769189e-06	0.000118686656672411
PSMD6	163.813926871447	-0.535628752704799	0.131697196231627	-4.06712343186671	4.75970351548646e-05	0.00124231813771745
GTPBP4	275.312380525773	-0.535142500548337	0.125038984894633	-4.27980522234157	1.87056946149589e-05	0.000612863390312118
TXNDC9	115.928407257138	-0.534904175342912	0.141869490620766	-3.77039610844008	0.00016298864392203	0.00317578151597382
DNM1L	242.89257242215	-0.53484365073463	0.118857858084584	-4.49985940646863	6.79984209270345e-06	0.00027979350257918
ENPP5	4707.65597588448	-0.534795144049893	0.181734277178632	-2.94273129071973	0.00325330664481164	0.0295352108766482
NME2	223.151970909927	-0.534590133371411	0.128522821187603	-4.15949578784206	3.18950902473872e-05	0.000913248436097573
CYC1	199.901728771796	-0.534551133013828	0.162986913530125	-3.27971811623407	0.00103910852391258	0.0128193370807205
MEA1	160.617818231438	-0.533798719355463	0.163678537932645	-3.26126275379565	0.00110917207176882	0.013458211000907
TRPM4	182.74008910123	-0.533767201731627	0.139792097820947	-3.81829309418694	0.000134378219366511	0.00275249090620423
MDK	270.223732121181	-0.533481636060283	0.175400214340968	-3.04151074196082	0.00235394165951045	0.0233061881221169
DHCR7	349.169258687902	-0.533178261228924	0.142403061120042	-3.74414887598146	0.0001810063090426	0.00344059546672008
FTSJ3	79.8894899954153	-0.532552258658829	0.183587263170628	-2.90081266783671	0.00372196313014418	0.0324425322060542
PNKD	143.09260529905	-0.532516775888918	0.165532272562857	-3.21699670791813	0.00129540085149987	0.0150770864496532
FDFT1	1076.94507791259	-0.531605889061051	0.156402262609661	-3.39896546374012	0.000676412570904215	0.00929568945672884
PSMC5	287.85255238049	-0.531065861575767	0.149605666085567	-3.54977104458078	0.000385566324550547	0.00610189239871285
ARHGAP27	355.122715491038	-0.529606776153117	0.116909918580424	-4.53004144202524	5.89721177873614e-06	0.000250006038740966
BIN1	200.604066406465	-0.529317079848527	0.125618011212051	-4.21370370969339	2.51216797211003e-05	0.000760719262550201
VCL	316.142358172613	-0.528935835469689	0.175329693449712	-3.01680693704857	0.00255452452320973	0.0247320401935669
MRPL19	230.161227077625	-0.528658738458585	0.176050348340348	-3.0028837968361	0.00267434524896412	0.0256612414492511
MOV10	447.923886133415	-0.528348761937129	0.141816843590656	-3.72557129717375	0.000194873360239142	0.00361794000973708
RAB4B	87.4126100834503	-0.528324750209885	0.16066470714909	-3.2883684263005	0.00100769873804667	0.0125364544733686
TMED9	563.604356626783	-0.528162422614593	0.122215723945899	-4.32155867970307	1.5493083558146e-05	0.000541870597446157
CFAP36	651.61385993298	-0.526613212370868	0.162467800639629	-3.24133896253666	0.00118969630264277	0.0142376828690952
SLIRP	157.571499080485	-0.5266066495679	0.136959659205314	-3.8449763428403	0.000120564069389931	0.00250622783174611
KPNA2	142.788495852613	-0.526387201697121	0.164807732525474	-3.19394723555072	0.00140341765767666	0.0159867093300468
LRRC23	522.687693283249	-0.526184851437888	0.193670844501316	-2.71690275731881	0.00658959654116838	0.0485713675505509
ATP6V0C	241.45991929265	-0.526182881851245	0.121444450278736	-4.33270421697793	1.4728893267368e-05	0.000517731700528838
DPCD	334.245799591725	-0.525668733180705	0.145108781157589	-3.6225838918034	0.000291674820409236	0.0049641493157241
SIL1	184.001942662448	-0.525589120917942	0.14350734181405	-3.66245457740396	0.000249810057994018	0.00439098970919951
LOC100139363	52.0603004945742	-0.525360297818282	0.190431147151468	-2.75879395611901	0.00580151012550058	0.0444242619900126
STRA13	66.5883357130802	-0.525106323352787	0.182245195957687	-2.88131777956279	0.00396016146589132	0.0339685217092702
RASSF4	255.441068538387	-0.52497770403828	0.163460467424691	-3.21164935050823	0.00131975351611385	0.0152589683392006
ZFYVE21	173.389933454926	-0.523075739912299	0.177312212095109	-2.95002658718016	0.00317746584881199	0.0289594444461757
NEBL	1106.89986457987	-0.522258227112344	0.152932740311168	-3.41495369827101	0.000637928545990695	0.00881879482056307
OTUB1	130.877568365528	-0.521176585430523	0.17883228912667	-2.91433156716663	0.00356451099079806	0.0315417512721473
NDUFB5	67.8261217804854	-0.51959432526766	0.165197435210175	-3.14529293149497	0.00165920604599678	0.0180781094887032
LOC101903200	203.969955350023	-0.51871533184458	0.150977145687468	-3.43572088002215	0.000590979496910273	0.00830934991133137
RBM7	111.898479018674	-0.518574187435703	0.147324488772191	-3.51994560956922	0.000431635302601776	0.00662851578858271
COX8A	382.148410552954	-0.517714509333953	0.141628451559636	-3.65544142884284	0.000256739822435102	0.00449535684088496
SLC5A1	311.484987917054	-0.517413351624376	0.158575260008915	-3.26288824369759	0.00110282999705746	0.0134111985726619
GPI	435.03944830877	-0.517027556952437	0.12516168300948	-4.13087731421185	3.61381419554049e-05	0.00100511452476365
ATP5A1	801.038573900753	-0.515911381587366	0.0945173004808857	-5.45838041250129	4.8049732228691e-08	6.22384241983782e-06
TPM1	173.462736194966	-0.514804452820409	0.174406294671258	-2.95175385607942	0.00315974698499244	0.0288870463188147
C13H20orf27	56.4427795299039	-0.513967672368219	0.171927922262684	-2.9894368849694	0.00279492183372388	0.0264911629090766
TMEM50B	187.906798876498	-0.513811790885051	0.113813046714777	-4.51452452698766	6.34589780026115e-06	0.000264223542338254
PLBD2	345.755492282469	-0.513389488633297	0.114599358046017	-4.47986356456855	7.46907666324226e-06	0.000301130785356655
POLR2F	121.27372512768	-0.512866374392836	0.149448682499041	-3.43172228631809	0.000599761389003924	0.00841590956084743
HYOU1	524.248858149515	-0.51202165150389	0.137440023467287	-3.72541883060548	0.000194991191375394	0.00361794000973708
RPS19BP1	69.0279527551474	-0.510852981326651	0.185618797396849	-2.75216189572901	0.00592032448038646	0.0449648965692761
TOR3A	190.505043076328	-0.510021714619536	0.158900107582736	-3.20970024739585	0.00132873458039272	0.0153121884511484
CAPN1	694.895466273263	-0.509669829174798	0.151816794842523	-3.35713732926235	0.000787539859155387	0.0104334115810453
TOR1A	55.0630709002823	-0.508190490673248	0.176490926728886	-2.87941425710738	0.00398414618495332	0.0340489951908961
ATP6V1E1	137.251884676459	-0.508069462441057	0.143658440509406	-3.53664887798773	0.00040523802965252	0.00632026759736761
LAMTOR1	95.8642082653891	-0.50805267249821	0.158614965122227	-3.20305635793387	0.00135977367853578	0.0155885430875276
BLOC1S1	313.078667410972	-0.507747289289106	0.161392270690842	-3.14604464709298	0.00165494740178661	0.0180468063810847
PGAM1	162.495167736474	-0.507653095977311	0.131994807875712	-3.84600806764553	0.000120057811280738	0.00250314274190392
UQCRC1	384.791460332362	-0.505429334624853	0.127609982063012	-3.96073509653247	7.47193878961529e-05	0.00172901049289557
YTHDF1	84.6064564398231	-0.504708295283441	0.157578571108874	-3.20289930116658	0.00136051544745326	0.0155885430875276
EIF6	109.442262699065	-0.504559783765289	0.155269219760993	-3.2495802100504	0.00115575479531356	0.0139529211980968
TPM4	912.170805436119	-0.504444886108636	0.145511692400403	-3.46669657803554	0.000526896300292476	0.00764858847688468
CAPZA2	361.522926218829	-0.504336296352952	0.136798075581965	-3.68672069550254	0.000227162442660867	0.00407436227285325
AKTIP	252.873410736017	-0.504334009331093	0.135159237733586	-3.73140613832991	0.000190413955852549	0.00354712548918397
TUFM	257.663054490545	-0.504054303166921	0.136189445997869	-3.70112602686413	0.000214644829198983	0.00391509929660205
C3H1orf123	241.825774460081	-0.504036380082465	0.173287782360153	-2.90866657312805	0.0036297375247457	0.0319371245101838
G6PC3	99.2013290658094	-0.504017883626279	0.153093816770852	-3.29221580764874	0.000994013036203681	0.0124162878361513
CUTA	141.241609548976	-0.502080030504337	0.139126347673262	-3.608806231897	0.000307609254884983	0.00517242004307801
RPS6KB2	93.1738953074614	-0.501896932404643	0.162528416618104	-3.08805649404658	0.00201470166912162	0.0207892372004423
GYLTL1B	88.4932575921439	-0.499651514331526	0.155779183844708	-3.20743440811459	0.0013392459658631	0.0153952761400368
CC2D2B	242.721402283237	-0.499516380724544	0.154146129294106	-3.24053794287291	0.00119304393511102	0.0142521949452934
UBE2L3	221.707714622151	-0.499286087017462	0.165305207084838	-3.02038935023515	0.00252449930800455	0.0245091917550199
SNRPF	93.5193564890236	-0.498771615899107	0.167403582482816	-2.97945604569308	0.00288760654904566	0.0271355855824784
ZNF598	180.084587973327	-0.498670214087507	0.159257839571309	-3.13121297783411	0.00174085861413577	0.0187055391795388
ESRP1	1323.47434038342	-0.498015798690239	0.101868401242953	-4.88881530105187	1.01444616986504e-06	5.88883896946551e-05
NXPE3	540.205061365015	-0.497483584045621	0.167535878786651	-2.96941519421725	0.00298367156204177	0.0278407303472825
SEPP1	5407.71838668205	-0.497398248261418	0.149430396476021	-3.32862831118324	0.000872747929154812	0.0112428577613958
NTAN1	121.111638304184	-0.496772752130321	0.182907838496885	-2.71597300702224	0.00660813055343593	0.0486311133311776
PMPCA	187.14288545935	-0.496429607623482	0.144950755357691	-3.4248155961551	0.000615216841645533	0.00858970420620859
SURF1	132.879873146763	-0.496284155760077	0.167670409117492	-2.9598791961694	0.00307759696187856	0.0283633606697504
COX4I1	259.738123154308	-0.496147156131416	0.115887408434089	-4.28128614519497	1.85816240400812e-05	0.000611663341931144
NDUFV3	90.6102684829192	-0.494753045187424	0.175408947864346	-2.82056902576057	0.00479385588325023	0.0389692294053868
DBN1	323.451587234669	-0.494585514678079	0.142090952465043	-3.48076711499106	0.000499980007627914	0.00737154402680377
VARS	300.201807020605	-0.493393946689656	0.139057733573569	-3.54812302782589	0.000387986948419032	0.00611806075137468
COPZ1	386.137508539238	-0.493297998379406	0.107768386736811	-4.57739058100705	4.70811909284546e-06	0.000205833081590337
AARS	645.239209834025	-0.493257672932952	0.128477370938764	-3.83925721182489	0.000123407095139357	0.00255772631259201
SLC25A39	165.129642153426	-0.493207414581631	0.127582874042918	-3.86578071925012	0.000110734398099501	0.00235079549227924
ECHS1	135.967644204314	-0.492641303367334	0.14753449748707	-3.33916007278574	0.000840321265508074	0.0109054680004248
APRT	146.169870314258	-0.492516458021522	0.175397015768795	-2.80800933734669	0.00498487814302672	0.0400588433179283
CHCHD10	383.12055909457	-0.492262803078449	0.136661789810583	-3.60205148608649	0.000315715813584685	0.00525817170482112
SURF4	381.522686916041	-0.491845103964388	0.115460203038454	-4.25986695866609	2.04548619899599e-05	0.000649442393865432
SGSM3	289.400090033382	-0.491635628391884	0.159116696753194	-3.08978025828717	0.00200304629900523	0.0207728819296391
UCK1	131.37015962116	-0.491334543219391	0.156162845950086	-3.14629603623154	0.00165352546929952	0.0180468063810847
UBE2D3	842.295161156228	-0.490905944330277	0.0952006319143949	-5.15654081762507	2.51553667202381e-07	2.07013870833018e-05
ASCC2	100.533146717004	-0.490800889715816	0.15586182749047	-3.14894864007562	0.00163858990721617	0.0179513491009821
RNF181	93.311684414981	-0.490674872001295	0.165462009193938	-2.96548358376439	0.00302207473717812	0.028017777053096
PGAM5	62.6459574049602	-0.489507563008102	0.174326622493724	-2.80799086224323	0.00498516413270288	0.0400588433179283
MFAP1	164.664332156968	-0.489493294798294	0.11800353066639	-4.14812414538808	3.35210619957535e-05	0.000949311047207676
CALM1	2098.92814050275	-0.489459279633375	0.127281554404265	-3.84548477526271	0.000120314335138199	0.00250475825682055
GALNT10	664.344626447328	-0.488835999187047	0.166359066014301	-2.93843918999296	0.00329869362623755	0.0298311078416699
SLC48A1	60.0511925906924	-0.488251171594977	0.178724655743346	-2.73186242583183	0.00629774321404703	0.0469651333740517
LY6E	4327.21749103273	-0.487927523087092	0.151090681623329	-3.22936873303346	0.0012406382084305	0.014659230182384
ATP5H	571.302584107358	-0.487363115591466	0.112795463636743	-4.32076876035561	1.55486548806882e-05	0.000542458059303811
FAM129B	653.628995505312	-0.487294526656064	0.108909769347012	-4.47429582835155	7.66635410003351e-06	0.000308196246722612
SPRYD3	330.45943960674	-0.486478323555735	0.114152742924419	-4.26164375110843	2.02928754727376e-05	0.000648167415213696
S100A11	251.702553970008	-0.486021023415963	0.138427350456061	-3.51101875326463	0.000446392906257812	0.00678071309288468
BRMS1	102.258591807381	-0.485241546829152	0.165924463781057	-2.92447259295919	0.00345040462288681	0.0308244959605278
PRDX2	355.742657355082	-0.485085489536349	0.153623199464765	-3.15763173287905	0.00159056353408806	0.0175905010607842
RABL3	65.9139267987344	-0.48412145434065	0.164100125813425	-2.95015894680712	0.00317610486524315	0.0289594444461757
TMBIM1	318.070029504848	-0.483825720631624	0.105344894705836	-4.59277805519341	4.37384160637496e-06	0.000194872751825432
CDC37	148.531259608717	-0.483356836301472	0.142506552002377	-3.39182184615209	0.000694295679087379	0.00948319904315317
ACAA1	111.091884846111	-0.483202090726294	0.165955557397415	-2.91163549027265	0.00359541937215035	0.0317367580952138
NDUFS4	207.957481618605	-0.48318422967414	0.164081840275921	-2.94477578299717	0.00323188777496316	0.0293598116699575
PARK7	285.711443589388	-0.481784654573359	0.120250852844444	-4.00649677883443	6.16259653433971e-05	0.00151786488583473
PPM1M	301.796399196888	-0.480900135985273	0.147159571396948	-3.26788214602837	0.00108355475714751	0.0132516130883678
NME9	469.102329897305	-0.480738458460438	0.140510158186788	-3.42137867229048	0.000623045170448797	0.00865596884624201
RHOA	1164.48669538551	-0.480522917118814	0.114010776872594	-4.21471487432977	2.50093944481673e-05	0.000758961883578872
VIMP	229.659072326801	-0.479595397438606	0.136451630626833	-3.51476486748774	0.000440143507769761	0.00671659822197756
DNAJA1	1315.26645008306	-0.47943761452651	0.0975997429766889	-4.91228357682275	9.00217257349877e-07	5.42846527169172e-05
AP1S2	73.2487559373372	-0.479306997204926	0.176041751091356	-2.72268932928412	0.00647529184593522	0.0479816382016068
FAM81B	316.674396626198	-0.479027808270657	0.120633364059255	-3.97093964846539	7.1589714403719e-05	0.00170058068239558
HSPA9	1072.29884513294	-0.478800120705349	0.0981631652976229	-4.87759455650869	1.0738737315067e-06	6.14647106285376e-05
CDK11B	618.230161629161	-0.478464925115101	0.119360285043679	-4.00857726621558	6.10856528778355e-05	0.00150987329286381
ACAA2	283.828616520859	-0.478228616001345	0.171666495240213	-2.78580054501701	0.00533957154848588	0.0418490789710462
TRMT10C	103.412538603519	-0.478207800184994	0.172058428517375	-2.77933376647516	0.00544705251375271	0.0423592355016122
TM9SF3	3238.94364956487	-0.477854262208167	0.100346639953473	-4.76203550442477	1.91649952742541e-06	9.70002952688832e-05
AAMP	255.037254160738	-0.477575408586103	0.145987465404401	-3.27134529846906	0.00107037132228571	0.0131582111469226
PSMA3	323.176197441409	-0.47708951283458	0.156808299769642	-3.04250166308445	0.00234620520850969	0.0232618728565905
DDX23	272.126531851332	-0.477000838033214	0.128157143368313	-3.72199961310276	0.000197651326003997	0.0036479446580421
NAA20	91.1419150069545	-0.476746419934848	0.154218676856574	-3.09136629656232	0.0019923768706689	0.0206775611429213
ARFIP2	182.812329067651	-0.476412026873725	0.136850048636816	-3.48127042422957	0.000499041376116133	0.00737154402680377
LARGE	296.065262467706	-0.476377590981688	0.160397408768302	-2.96998308538655	0.00297816146596962	0.0278407303472825
CSRP2BP	520.776893681623	-0.476007059883384	0.130677338821305	-3.64261366337051	0.000269883743108579	0.0046642853932659
POLR2G	124.742873979343	-0.475812512139883	0.142493264700026	-3.33919300074676	0.000840221658140779	0.0109054680004248
AP1M1	157.25788321632	-0.474734197932661	0.169480010962678	-2.80112206292697	0.00509252526994038	0.0405363797245037
SNX3	171.04793078965	-0.474527462473981	0.130633415542795	-3.63251209885519	0.000280675411481695	0.00480617993467432
RNF187	201.438855022351	-0.474437286662657	0.133393944388945	-3.55666285179566	0.000375595682912736	0.00599154344806064
DERL2	194.370764120552	-0.474240127018525	0.124972298057802	-3.79476199436758	0.000147785154130505	0.00294937846831065
2015-09-01	365.099678945726	-0.474120604023482	0.108334946471273	-4.37643271600458	1.20637407580045e-05	0.000442970428358225
TUBB	256.655002162947	-0.473237623509442	0.1546096849439	-3.06085368249185	0.00220706920679762	0.0222135958295675
STXBP2	211.459880873826	-0.472562683687362	0.155267337831922	-3.04354212731409	0.00233810702191194	0.0232151293375075
ZNF330	70.6263427666333	-0.471879238688851	0.173857581879853	-2.71417118302583	0.00664418232595321	0.0487681588353019
TXN2	127.789422450051	-0.47175880840456	0.136571041625916	-3.45431068539963	0.000551701406323746	0.00789192502501964
LOC783390	146.817104896979	-0.471196642276605	0.136621041082061	-3.44893172050695	0.000562808995402655	0.00800986556020665
EIF4G1	1460.51643473116	-0.47090414441324	0.0904612463834463	-5.20558983254747	1.93381367335994e-07	1.72734531378992e-05
FAM151B	84.9820063757242	-0.470163799562942	0.168430223036852	-2.7914455677	0.00524731826603734	0.0414511476803288
MAGED1	430.215240175105	-0.469829494882282	0.124098761807861	-3.78593217239112	0.000153133443124464	0.00303877570115071
COPB2	1044.34470495307	-0.469474897460257	0.10772599485478	-4.35804652436147	1.31228491894774e-05	0.00047524923732338
NFS1	166.09797567295	-0.469039548779342	0.143431538777269	-3.27012840256633	0.00107498676607833	0.013180600225623
LAP3	163.550474410176	-0.468839117797744	0.161054969762555	-2.91105029847238	0.00360216024680304	0.0317514580440914
BCCIP	187.054752785418	-0.468071191353214	0.132532519069451	-3.531745979324	0.000412825712822549	0.00641002410919806
RAD23A	191.118805622562	-0.467616438990765	0.151736657548056	-3.08176314509016	0.00205778503749717	0.0210904122158135
PSMD1	515.814608610816	-0.467587387133191	0.133753566651123	-3.49588724129373	0.000472488317448116	0.00705454809082086
TFG	602.810614682908	-0.467143768123507	0.0856083586115198	-5.45675417330856	4.84916957657128e-08	6.22384241983782e-06
MFSD1	103.618939237099	-0.466885198942375	0.15366341524426	-3.03836276318748	0.00237867420943996	0.0235177753993392
CENPB	175.158994549422	-0.466715826183805	0.164168760029811	-2.84290279160942	0.00447047030288336	0.0369632857785687
PSMC2	238.853139447606	-0.466489450135365	0.126692292734552	-3.682066525647	0.000231351018151529	0.00413358971128978
MORF4L2	577.670731543835	-0.466323612838511	0.106535758681731	-4.37715578889925	1.20238034710636e-05	0.00044266581726363
CORO2A	473.357312488809	-0.466094795903952	0.097890506047394	-4.76138917576227	1.92264871664295e-06	9.70002952688832e-05
NDUFB8	119.089434626809	-0.465722027834424	0.157604491170658	-2.95500479951507	0.00312664186866814	0.0287585271154946
STOML2	156.850964597612	-0.465295128909296	0.128964494230375	-3.60793202567925	0.000308647323037623	0.00518217871055454
FURIN	553.797700684236	-0.465077432180717	0.151971164496082	-3.06030050978985	0.00221115008791925	0.0222386698274553
MRPL57	92.2839700964641	-0.462247056698463	0.170101213416404	-2.7174824177585	0.00657806502940742	0.0485217621430178
PFKL	376.482480671428	-0.461880721997413	0.157704161835871	-2.92877953644692	0.00340295691599147	0.0304394931296168
TBC1D30	629.483051043003	-0.461856935416857	0.136390869392529	-3.38627459062268	0.000708484533609614	0.00962300837397912
GPS1	220.930608552308	-0.46167188831735	0.159743885322898	-2.8900754941834	0.00385149320266417	0.0332197225063327
ANXA5	746.193383093216	-0.461292386592785	0.117002418784786	-3.9425884642717	8.06069030512472e-05	0.00183662959883868
TSG101	334.0590757454	-0.460928409574936	0.127067185103083	-3.62743858062967	0.000286246837337064	0.00488367513169868
LOC100139659	172.795540723872	-0.460248247443574	0.134865237063534	-3.4126529375895	0.00064333816966227	0.0088739633816401
PDAP1	405.881720893485	-0.460224031518642	0.160020952493796	-2.8760235728286	0.00402719635111794	0.0342986767162219
C11H9orf78	101.131092784048	-0.45956183492914	0.148012963875916	-3.10487556559172	0.00190359089542202	0.0199484918553963
GOT2	521.949975810689	-0.459208846926624	0.124684163770057	-3.68297651475211	0.000230526404798575	0.00412929451618147
TAF6	121.237803131533	-0.458902423190753	0.157619503053854	-2.91145711222018	0.00359747290759209	0.0317367580952138
EIF1AX	220.238609254735	-0.458816650890792	0.120251857662447	-3.8154641417575	0.000135927194852408	0.00277796396894526
FKBP3	102.331538421336	-0.458758400784678	0.154793175461429	-2.96368621818854	0.00303978076578878	0.0281632668300563
NMT1	251.448211051806	-0.458563871987773	0.165727889789271	-2.76696862894261	0.00565801994955264	0.0435920619397104
KRT80	180.433164181902	-0.458166142762953	0.168419919218793	-2.72037977982731	0.00652069777304437	0.0482414393680015
FLNA	997.651137935894	-0.457330578802557	0.112367105424841	-4.06996849365715	4.70194960745912e-05	0.0012341515010948
AAR2	72.514272371267	-0.456244626936738	0.167755972270773	-2.71969230520341	0.00653426877972327	0.0482907661005433
CARD6	337.972978768803	-0.45532190538395	0.155922379080744	-2.92018315823774	0.00349825718007362	0.0310734082217333
EZR	7794.94663711711	-0.455037740673792	0.0986569466338771	-4.612323371029	3.9819287251039e-06	0.00018086747683183
PKM	776.134374625909	-0.454949414868028	0.104396460426113	-4.35790076608988	1.31315895057127e-05	0.00047524923732338
LOC509118	174.84701435937	-0.453820907629645	0.131246127865989	-3.45778511723428	0.000544635602056736	0.00782284607060959
GSTP1	271.36987854391	-0.453702036923521	0.10959951657999	-4.13963538417974	3.47858263277828e-05	0.000976480973323031
UBE2D4	86.6993694721348	-0.453266460399556	0.157922517053337	-2.87018259876436	0.00410234823191509	0.0347255520253853
ATP1B2	246.187150673868	-0.452259289447225	0.161519824495213	-2.80002340802834	0.00510989010276975	0.0405947544223446
ACTR3	836.266812765135	-0.451944190782814	0.0946081339163053	-4.77701199753739	1.77919162218913e-06	9.25311925443341e-05
SNF8	116.494147829451	-0.451767819339238	0.138468578019627	-3.26260170935824	0.00110394551037843	0.0134111985726619
ERN2	1051.71876881645	-0.451333606240579	0.157459053922076	-2.86635537937334	0.00415227829920508	0.0350169878207531
LMAN1	874.38819973183	-0.451065229121956	0.12039941635084	-3.74640710722024	0.000179385387329175	0.0034237402029129
YWHAB	545.738236281123	-0.450905162467159	0.12053295828113	-3.74092836430242	0.000183341776668263	0.00347084094125709
LOC516108	209.073153615943	-0.450806087177174	0.154210310117916	-2.923320022069	0.00346320371883733	0.0308403692084878
TXNRD1	156.173679960964	-0.449268465648145	0.125670900789211	-3.57496017635545	0.000350281209293257	0.0056915611126744
OCIAD1	1654.6908466054	-0.449172163067419	0.107197373992077	-4.19014147772516	2.78780578099688e-05	0.00082455397201155
UBL4A	63.9693409332974	-0.449141470641153	0.160818992784472	-2.79283847550947	0.00522477741076235	0.0413431198962473
CITED4	195.968543034683	-0.448873062398272	0.150344741226048	-2.98562529515666	0.00282999176458226	0.0267149694915694
ANXA1	1270.00711721536	-0.448740450834412	0.119545492707613	-3.7537212041273	0.000174228639955421	0.00334815751782465
KRT7	226.060143391002	-0.448079766982919	0.126921096825197	-3.53038051349367	0.000414962400103901	0.00643605762467137
PRRC1	515.983132106257	-0.447694902173116	0.140590129822847	-3.18439781467761	0.00145055514461088	0.0163717527559858
CWC15	165.471983707375	-0.447118103841013	0.157967041420673	-2.83045184501696	0.00464823077660012	0.0380810293824451
CSK	119.6873765087	-0.447117673631569	0.159857272038431	-2.79698050598585	0.00515826454589203	0.0409558007928658
TSR3	77.8954988904702	-0.447015755904464	0.159362182003182	-2.80503034211429	0.00503118433726491	0.0403128687733884
FKBP1A	167.376119447063	-0.44689568331063	0.153525848264339	-2.91088235865775	0.00360409688163096	0.0317514580440914
PLEKHB1	808.637652523088	-0.44655233059013	0.129827224131401	-3.43958929706582	0.000582597553416227	0.00824119289412843
RWDD1	194.527465048759	-0.446200708633427	0.13973141302513	-3.1932741462593	0.00140669329415923	0.0159867093300468
EWSR1	1898.74115489174	-0.445071358331264	0.152385193350659	-2.92069950199883	0.00349246509295033	0.0310614028292277
ATP5F1	466.565751063402	-0.443604426050539	0.163706308091214	-2.70975768266285	0.00673323799322909	0.0492667361533865
KATNB1	253.614411425396	-0.443058043867678	0.139714902030532	-3.17115810431485	0.001518324809258	0.0169659457520123
EPS8L1	185.136866785868	-0.441912420048563	0.159221155840508	-2.77546295726698	0.00551231783783585	0.0427006237825712
CIB1	335.198464751046	-0.441522730389032	0.128242537009629	-3.44287270576908	0.000575570162399402	0.00815828426744441
CCT6A	512.481472817871	-0.440322048407858	0.105782839224856	-4.16250926553307	3.14769365109289e-05	0.000906095353473035
EMC1	362.430466614686	-0.439976781219444	0.125263849795827	-3.51240028097956	0.000444078616390112	0.00676760331513907
COPB1	831.218934823612	-0.439617745208577	0.0892802691078746	-4.92401904252104	8.47845805841831e-07	5.24839062996779e-05
EIF3J	185.292380276572	-0.4386152656762	0.133954213350155	-3.27436707443957	0.00105898948868137	0.0130301345177241
LMAN2	528.297463825813	-0.43817070002191	0.122103178900997	-3.5885281936614	0.000332550035742521	0.00548629127362956
PC	141.857165224366	-0.438025339717672	0.149819964197511	-2.92367804293567	0.00345922334134293	0.0308403431484195
EIF5B	621.326436592227	-0.437746178262389	0.0964717030337838	-4.53756038813882	5.69087372024889e-06	0.000243258889153772
VDAC2	218.830637736566	-0.437577574227432	0.117262608908417	-3.73160360579377	0.00019026472813081	0.00354712548918397
ACTN1	1098.37646139996	-0.437488328911181	0.159756830778527	-2.73846399417924	0.00617269191423398	0.0464618866653015
TMA7	330.848844103855	-0.437475657153239	0.146854728028511	-2.97896882876188	0.00289220199048202	0.0271556415079486
C5H22orf23	304.035426346655	-0.437454724140886	0.146014947751491	-2.99595850203917	0.0027358366233538	0.0261080179813913
ARPC2	165.02879738309	-0.437182827869535	0.134757376487163	-3.2442218694513	0.0011777197123103	0.0141185079479187
CLSTN1	3250.54955938354	-0.437174011113649	0.114175331950016	-3.82897079121291	0.000128680276621458	0.00264351992648194
PES1	162.860913521869	-0.436420776988177	0.141062614360123	-3.0938089370301	0.00197604699024063	0.0205233091265527
HNRNPA3	1153.68064316699	-0.436393892351929	0.112523556837476	-3.87824473929702	0.000105212844295717	0.00225567158918634
OPA1	378.194389370176	-0.436232318805702	0.103779968026992	-4.20343470034837	2.62895017925821e-05	0.000790946516297256
PSMB7	264.251968324584	-0.43599000329574	0.124998391991989	-3.48796489576988	0.000486711976076523	0.00721303023867644
TAPBP	562.166221005823	-0.435215621308429	0.0931248030516311	-4.67346622002661	2.96158435028444e-06	0.00014044937308637
SMDT1	162.75443602073	-0.433858480406995	0.135300113403963	-3.20663796571723	0.00134295890264058	0.0154252832905926
CAPZA1	420.15472879209	-0.433727012317569	0.0962801235224539	-4.50484478467062	6.64214733764778e-06	0.000274922015543469
NOL7	131.088171681337	-0.433195133673267	0.146005472952982	-2.96697873656262	0.00300741757044328	0.0279188930394834
COPS3	275.774084448215	-0.432966286068333	0.101062845627934	-4.28412918098816	1.83456303649252e-05	0.000606750280863602
ANXA11	332.149073193057	-0.432179083725172	0.108821305763299	-3.97145651482276	7.1434541293533e-05	0.00170058068239558
YWHAE	2862.54914217714	-0.431512374997046	0.122889313438756	-3.51139055888775	0.000445768965064525	0.00677859545788338
MLEC	237.533478380744	-0.43106226769632	0.123997099948461	-3.47638991456647	0.000508212821775552	0.00746054289259178
SDHC	102.872683077374	-0.430286476321194	0.151910235929377	-2.83250482555523	0.00461848690734177	0.0378959717499773
MRPL54	154.570830599701	-0.430101518799375	0.144358390316557	-2.97940090531784	0.00288812629966478	0.0271355855824784
G3BP1	879.720231597768	-0.42759669669484	0.121251977128363	-3.52651319031414	0.000421070190381756	0.00648763432097
TMEM14C	213.394237262164	-0.427435179498786	0.147068463444862	-2.90636870398145	0.00365650314914336	0.0320316086765909
ILF2	274.377166985688	-0.42728595507445	0.110040676838579	-3.8829818877	0.000103183256777497	0.00223111864345778
SMARCA4	914.127119694035	-0.426914529022653	0.147230471742565	-2.89963432141358	0.00373598233710386	0.0325039756816436
PSMA6	245.289669780836	-0.426706220421232	0.116254480328652	-3.67044968258369	0.000242124131276742	0.00427775581983785
HARS	208.604151484239	-0.426122522540307	0.112507897210662	-3.78748988386502	0.00015217687874981	0.00302408314447421
NDUFA7	157.978216855152	-0.426003144137529	0.138566656701808	-3.07435536280764	0.00210957985130728	0.0214952819517763
MAK16	126.22920174429	-0.425961086035263	0.1461350995491	-2.91484446481076	0.0035586584647029	0.0315098936210086
RTN4	2111.39910299025	-0.425505572719272	0.117093731132828	-3.63388858312652	0.000279181459195021	0.00479232958789981
COMMD6	91.1592113906819	-0.424386306170727	0.149610252623844	-2.83661245621807	0.00455949183570551	0.0375678616366734
RBM42	225.587788777527	-0.424285237489743	0.135034390007757	-3.14205320189449	0.00167767548657306	0.0182225776841282
NHP2L1	144.258342751568	-0.42416675546217	0.143220379091972	-2.96163687145236	0.00306008449653624	0.0282764743107939
ATP6V1G1	167.080004376269	-0.424000252693099	0.119069050477828	-3.56096106411845	0.000369499877927979	0.00591453465928195
ARPC3	143.779242035779	-0.423288374676547	0.145374191858515	-2.91171609805756	0.00359449174377493	0.0317367580952138
AIFM1	269.726047510079	-0.422745294455378	0.119108576462733	-3.54924311086572	0.000386340218269237	0.00610693175681472
CCT3	703.509431039273	-0.422626612051775	0.103229729539195	-4.09403971063692	4.23921657760566e-05	0.00113832322304613
VAV2	268.00757599127	-0.42088773354153	0.115576591544307	-3.64163476286787	0.000270912246524024	0.00467331976432934
HIBADH	243.414276020592	-0.420746391427104	0.122848989782285	-3.42490721472564	0.000615009418664891	0.00858970420620859
UAP1	914.567956942203	-0.41974948561224	0.0914129627119129	-4.59179391149454	4.39452210958378e-06	0.000195172585120879
EIF2S2	319.038640101711	-0.41968610664899	0.125175299104048	-3.3527869288344	0.000800022693691329	0.0105389053528641
METAP2	395.630359934922	-0.418953940140031	0.106037568421283	-3.95099535360471	7.78268355868612e-05	0.00178491381944293
CLIC1	670.430248512574	-0.418540722167064	0.0908540091957785	-4.60673916178166	4.09032558303126e-06	0.000185189821704231
CREG1	256.158161891234	-0.417766573569403	0.130521851389341	-3.20074048232141	0.00137074930565307	0.0156545165600706
PACSIN2	470.686664770299	-0.417491792999607	0.143585314347047	-2.90762181980899	0.00364188466450116	0.0319572821723641
CTAGE5	998.196169683805	-0.416819849009659	0.108817162868498	-3.83046054521171	0.000127903641668227	0.00263530478194181
NDUFA8	158.457331655882	-0.416288407990996	0.153037462325051	-2.72017322860987	0.00652477250487876	0.0482460715344893
ECHDC1	390.767768890277	-0.415937822579245	0.0937455218714976	-4.43688204274328	9.12712748628092e-06	0.000357670906255098
MID1IP1	160.43682341914	-0.415870643135626	0.147288426083372	-2.8235120314221	0.00475006430769369	0.0387032030661821
NFE2L2	895.413681043784	-0.414408248135571	0.092151838745307	-4.49701551024858	6.89139627238126e-06	0.00028026347049597
NACC1	235.734845432625	-0.414023569982363	0.124293515989692	-3.33101503071728	0.000865299300191436	0.0111673324398456
UGGT1	1127.40403592457	-0.413548554048494	0.0969154643061147	-4.26710594650065	1.9802512960507e-05	0.000638809363743954
SDC1	258.428691468653	-0.413150453691186	0.139427337775837	-2.96319545565322	0.0030446317339432	0.0281895419972637
ST14	989.342649924969	-0.412905407560851	0.131657615155425	-3.13620603770929	0.00171148918311608	0.0185005833384724
HNRNPH2	429.736534652994	-0.412480710723219	0.105978881943974	-3.89210287141243	9.9379087546966e-05	0.00216559725043934
RNFT1	149.762943106735	-0.41171313063062	0.148270533521816	-2.77676973874275	0.00549020583357881	0.0425737461814459
SSB	292.155867675249	-0.411379459663397	0.124421407707555	-3.30633985937789	0.000945233634879205	0.0119240924724618
EIF4A1	739.386219962473	-0.411233758391287	0.131053479433792	-3.13790797594995	0.00170158289811314	0.0184250346320455
EIF3I	286.682135033549	-0.411113727080154	0.0998522255353338	-4.11722147279208	3.83467533211955e-05	0.0010528846586376
RAB5C	219.819000817303	-0.410706185147029	0.111796361064846	-3.67369904740284	0.000239064287429166	0.00424969425811186
POLR2A	885.087505423237	-0.410595489171055	0.101836547693199	-4.03190699676945	5.53260824917565e-05	0.00139461602533275
RBCK1	103.696619416742	-0.410534657467732	0.150287816831791	-2.73165627209303	0.0063016847728635	0.0469688705233673
PPP1R37	95.9651897670374	-0.41004032641654	0.147235994758304	-2.78491904842729	0.00535410881418441	0.0418926075561744
PPM1G	291.57510449195	-0.409664663761827	0.126704990938505	-3.23321647180144	0.00122404772154377	0.0145368655555156
DNAJC3	813.428430617719	-0.409441264775556	0.094591745660306	-4.32850944781086	1.5012189403053e-05	0.000526367242477975
PSMA2	186.56512783889	-0.409197201660404	0.145437522856167	-2.8135600333697	0.00489962364814776	0.0395722784304196
CCT5	483.289904905493	-0.40910843164321	0.106732217256913	-3.83303600503728	0.000126571419465559	0.00261942922828871
FAM98A	238.075489838969	-0.408680683642279	0.10130536194859	-4.03414662147572	5.48010930853329e-05	0.00138387597881554
ALDH3A2	1580.75652200518	-0.408337425744208	0.140926666892764	-2.89751708989845	0.00376129245149854	0.0326835288176799
JMJD8	133.546462687635	-0.406702162705226	0.139866438862594	-2.90778950270389	0.00363993256157486	0.0319572821723641
MANSC1	270.497225002795	-0.404449850251915	0.118418375182982	-3.41543151244013	0.00063681041294346	0.00881204518009792
FDX1	125.772422980675	-0.401980189736912	0.133130138086931	-3.01945296169097	0.00253231612588863	0.0245680323170471
CFDP1	107.672829473728	-0.400879573325133	0.147410370861101	-2.71948012194383	0.00653846248394586	0.0482962461195367
DNAJC11	221.451000480574	-0.400739295593024	0.148209428422411	-2.70387181071153	0.00685367235841928	0.0498610901166332
ERP29	180.824207833322	-0.400177305222564	0.135647632598603	-2.95012376962549	0.00317646652162266	0.0289594444461757
NDUFV1	96.7770668120652	-0.399271756032998	0.147405961911638	-2.70865405208197	0.00675567409404818	0.0493792479497043
TTLL10	561.362384723199	-0.399104262057459	0.143076473654774	-2.78944715271952	0.00527981124284113	0.041590405004137
SLC25A11	140.522443494289	-0.398647985990934	0.145134964087458	-2.74673982590928	0.00601908615013217	0.0455665666885006
NUTF2	261.493198418245	-0.397496565665848	0.109128891878328	-3.64245030645994	0.000270055122840985	0.0046642853932659
NUDC	1102.2469931034	-0.397253324984445	0.142346585015446	-2.79074713974586	0.00525865367527473	0.0415172488245448
SEL1L3	1409.56860437211	-0.397157283565366	0.138965752195044	-2.85795080652635	0.00426386488837198	0.0356767163805766
DNAJC5	151.377499781601	-0.396540888599193	0.130628097096994	-3.03564774663107	0.00240019595928251	0.0236303599369193
TERF2IP	145.164778456232	-0.395756960552113	0.119243479929918	-3.31889811321094	0.000903733971577588	0.0115362836726617
SDHB	703.661270869935	-0.395445619523106	0.142329413280766	-2.77838298077595	0.00546301866069752	0.0424362193576671
MMADHC	155.938362479617	-0.395441584986833	0.121069727427385	-3.26623007575539	0.0010898965811391	0.013312599366715
GOLGA2	1008.90440849951	-0.394632795820226	0.100702702976213	-3.91879050072214	8.89944239532162e-05	0.00200488243334218
ARL14EP	120.551963177469	-0.394091474829056	0.140643728383442	-2.80205508883149	0.00507782019619835	0.0405229874935748
CNPY2	250.593815436841	-0.393997451832057	0.139202791502324	-2.83038470407025	0.00464920644640573	0.0380810293824451
MTMR10	430.494167153553	-0.39389495011686	0.0891854639939197	-4.41658239445515	1.00273688957159e-05	0.000386454244768775
RHOC	481.637958491069	-0.393455154756663	0.109168126911125	-3.60412114679754	0.000313210947561903	0.00522994324881736
GSPT1	434.406486741547	-0.393428553191041	0.0940893561948258	-4.18143527708266	2.89674712484421e-05	0.000849591033051792
ITGA6	1493.24276235911	-0.393188984537694	0.139325705783039	-2.82208500095435	0.00477125293257074	0.0388294655835249
CAT	1016.02266475252	-0.392289164621441	0.108859064581436	-3.60364261928759	0.000313788440046465	0.00523230068682961
SORBS2	756.59279804435	-0.392135285163893	0.127271645566486	-3.08108914140695	0.00206244893207596	0.0211227383307047
MRPL49	123.51195942969	-0.391102843629483	0.138595179106894	-2.82190799239732	0.0047738871196328	0.0388294655835249
CYB5R3	952.241945408738	-0.391100391560993	0.116494490541643	-3.35724367515208	0.000787236991239425	0.0104334115810453
MSMO1	875.09973933639	-0.390018834455985	0.126833280145261	-3.07505123268358	0.00210466396867724	0.0214608228292963
PTPRF	3495.88043565104	-0.389563212874341	0.138226345092723	-2.81829930910072	0.00482787817365695	0.0391775032769494
YME1L1	511.895490681933	-0.389066961642421	0.0965591650072203	-4.02931157920979	5.59404327884176e-05	0.0014050388773967
VPS45	126.607533974936	-0.388893430845084	0.126959434481004	-3.06313140441148	0.00219033855700429	0.0221088285804402
VPS25	303.469326517509	-0.388399265062006	0.143288348896944	-2.71061302647399	0.00671589549526083	0.0491655562421241
SLC25A17	163.255589035738	-0.388216871856934	0.126916383888467	-3.0588396861204	0.00222196018390994	0.022315307231084
TMED7	554.547026761926	-0.388207989348744	0.081996374115499	-4.73445312108459	2.19646529430834e-06	0.000108966487472956
ARL6IP5	236.230951257818	-0.388163967750102	0.134968722987747	-2.87595495576662	0.00402807189740905	0.0342986767162219
P4HB	1731.14678855216	-0.38799206034178	0.125361589531987	-3.09498357343962	0.00196823797404901	0.0204726016780265
CLUH	204.359859532623	-0.387909673958189	0.132278054466598	-2.93253235030111	0.00336209893521628	0.030189835753322
SUPT4H1	132.983335524186	-0.387372261214535	0.133798085261173	-2.89520033458168	0.00378916622754612	0.0328441360120013
SND1	938.790837130479	-0.387169223239545	0.10369061323435	-3.73388883682759	0.000188545738503317	0.00352641026960081
FBRSL1	582.107072017657	-0.387063404253812	0.115311467722229	-3.35667745714762	0.000788850797997537	0.010440891829693
PRR13	225.434727723696	-0.386743568440025	0.12738557017622	-3.03600767265099	0.00239733263793738	0.023628192143615
FAM204A	218.797792185551	-0.386561364881604	0.134194347056668	-2.88060841130934	0.00396908426243966	0.0340126408081333
ZC3H15	217.53770627873	-0.385575617684471	0.110428311431124	-3.49163735900245	0.000480069552645876	0.00712969537315903
RSPH1	684.058491853854	-0.385249913909172	0.142505055935138	-2.70341225005042	0.00686315667489624	0.0498785484320279
SAR1A	191.937080103412	-0.383442524830036	0.137844367197192	-2.78170615620082	0.00540739748980712	0.0420976576974967
YBX1	1031.74750708447	-0.383362868842357	0.115244764224339	-3.32651007117417	0.000879408418838571	0.011297450669928
GOLM1	576.704409548136	-0.383117280069968	0.132932189334117	-2.88205047994076	0.00395096431310934	0.0339312404790667
DPM1	209.179697486043	-0.382696528690175	0.115032727118371	-3.3268491348238	0.000878339125550445	0.0112940848956349
SLC33A1	148.702075768525	-0.380705025549016	0.122411338227364	-3.11004708437959	0.00187057523377664	0.0196734267712198
ABCF1	618.686688853807	-0.380616181137764	0.124152840667644	-3.06570658464971	0.00217156303716945	0.0219549305549952
HSPD1	1459.70324051963	-0.379714159671447	0.074986416445784	-5.06377258267815	4.11039954262426e-07	2.93390253067926e-05
C3H1orf194	237.938788342205	-0.377981743758727	0.138929212890135	-2.72067865278727	0.00651480581921273	0.0482233510109979
SMAD1	164.713624248127	-0.377625303088883	0.124572480226308	-3.03137019029292	0.0024344657334569	0.0238335728558867
RBM3	183.40843057901	-0.377022081058232	0.137355552147539	-2.74486233110736	0.00605362868438217	0.045741748958705
DERL1	336.047314873141	-0.376705257113018	0.120449073219273	-3.12750648091116	0.00176295933014488	0.018884993130725
NPEPPS	1253.68524303087	-0.376673561264772	0.121380365091615	-3.10324953282574	0.00191408177098264	0.0200434161497359
ITPR3	616.610135143696	-0.376256341404951	0.139006971960508	-2.70674438913644	0.00679465508484993	0.0495605967867833
LOC523427	279.848714880407	-0.375992744167231	0.137991602594048	-2.7247509058457	0.00643500155843979	0.0477589770835929
TBL1XR1	1202.19781108076	-0.375541005131438	0.114919372891577	-3.26786507515794	0.00108362011244408	0.0132516130883678
PGM3	192.700530589589	-0.375184466720808	0.127083145899687	-2.95227556781574	0.00315441284051699	0.0288870463188147
PDXDC1	682.806241077877	-0.375002212081428	0.093892502952357	-3.99395266171264	6.49808425723074e-05	0.00159488067997646
NPTN	683.944107227851	-0.374594960981976	0.111507844928848	-3.35935970443156	0.00078123307432595	0.0103892117013498
RAB11B	483.850117077482	-0.374288770036066	0.134321475693888	-2.78651472597764	0.00532781973012604	0.0418272716186662
MAGEF1	431.338226958927	-0.373797346219214	0.11834261432925	-3.15860308087537	0.00158527235550262	0.0175736610566416
KRT19	1075.81179877285	-0.373546021045498	0.131320013932292	-2.84454752828535	0.00444745501631774	0.0368392543607271
SPAG7	243.599152957797	-0.37331587338703	0.103830525098906	-3.59543470507752	0.000323850350327606	0.0053676197302015
YWHAZ	281.125237842129	-0.37207981020905	0.0994501191976067	-3.74137118397747	0.000183018978955951	0.00346942481787772
MICAL2	851.211446828981	-0.370928285256327	0.116424308493574	-3.18600376550056	0.00144252719730786	0.0163012564542302
2007-09-01	808.611029658816	-0.370075035692613	0.0946987488275315	-3.9079189564226	9.30945206683099e-05	0.00206074737998363
HNRNPA2B1	2863.11649302025	-0.369867346003956	0.0864034773409754	-4.28069977489844	1.86306556557573e-05	0.000611837729164423
ETF1	316.560921789565	-0.368907292687309	0.134218632153014	-2.74855500141547	0.00598585911581407	0.0453641219015378
PSMB5	374.453307656854	-0.367514066256751	0.115661792756969	-3.17748893127552	0.00148556360380502	0.0166530727702181
ALG2	112.918942177792	-0.367315302969583	0.132580539435969	-2.77050692757952	0.00559691096135033	0.0432362144391447
MTCH1	501.008617380722	-0.367206476295375	0.11199260665497	-3.27884569582951	0.00104232612304407	0.0128477026091511
MYL12A	1560.84463884386	-0.364777333350533	0.115702759485078	-3.15271074755637	0.00161762007985728	0.0178052753085786
UBA5	299.401871848618	-0.364753669876158	0.116515791649211	-3.13050844622252	0.0017450398113969	0.0187360759489199
PSMD2	491.636842854821	-0.364384060548984	0.103835884738566	-3.50923056577613	0.000449405135457562	0.00679694902167708
TOR1B	347.092551860141	-0.363534137251885	0.109521514244295	-3.31929429354856	0.00090245266744244	0.0115362836726617
ATP6V1D	465.58584477854	-0.363016316125252	0.129362404970012	-2.80619640775389	0.00501301261812981	0.0402594985807325
VAMP3	294.906266890185	-0.362604239178561	0.112402952471758	-3.22593162550307	0.00125563349624012	0.0147989154274636
NAP1L4	524.080540942864	-0.362375182081861	0.12047722889941	-3.00783131710657	0.00263119140093905	0.0253166215262292
GFPT1	503.345532819787	-0.362048521735588	0.108780908874926	-3.3282358593994	0.00087397839437392	0.0112483511842605
TXNL1	501.555579061569	-0.361312119398338	0.093441201170109	-3.8667323929256	0.000110303351255012	0.00234520347121217
FAM83H	323.513507392743	-0.361196429108265	0.123213038289225	-2.93147895809864	0.00337352219176235	0.0302729797708501
UBB	2641.48989982782	-0.360278995345937	0.0849820850827196	-4.23946994234431	2.24048189346488e-05	0.000694996489790991
PAF1	206.911317058227	-0.359970570544572	0.110888404181932	-3.2462417797444	0.00116939478878154	0.0140427751888873
CCT7	343.939076452776	-0.359782055446739	0.118470160564878	-3.03690020956551	0.00239024572010541	0.0235821845023094
SAE1	254.602984769965	-0.359040639939075	0.115348161715015	-3.11266893724876	0.0018540386794092	0.0195316273531135
SRRT	546.763044210275	-0.358844721473902	0.106007892387125	-3.38507552025894	0.000711586739147323	0.00965576962237735
SAP18	278.190768980035	-0.358126515042439	0.107306186883299	-3.33742653097832	0.000845580737895011	0.0109635537749316
DLAT	284.121039868057	-0.357511883580185	0.103326582824243	-3.46001845612478	0.000540138365336499	0.00779024302170888
SMIM15	206.426825876793	-0.356913022478693	0.122795427434952	-2.90656606629557	0.00365419724344595	0.0320314658119103
BTF3L4	350.909553277711	-0.356751251654459	0.125837979346633	-2.83500461074436	0.00458250243004343	0.0376448672908441
GINM1	545.507395717733	-0.356675360686086	0.0946271175432275	-3.76927217003255	0.000163724278968104	0.00318125369828302
COPA	1188.24466110217	-0.356359348823528	0.0720821381540323	-4.94379548040076	7.66160807387606e-07	4.87208622516028e-05
ACTR1A	499.146704370397	-0.356082934050101	0.098762754337121	-3.60543745909143	0.000311627535595811	0.00521491533849927
CLDN7	1080.22332869832	-0.351066570952193	0.125874299346525	-2.78902502555924	0.00528669797244188	0.041621218139821
CCT2	963.052610389301	-0.35105833665255	0.105985356642421	-3.31232868175337	0.000925227740772951	0.0117352095135209
AP1M2	286.579370215582	-0.350572497417774	0.108778056662823	-3.22282368496833	0.00126933660022975	0.0149199814552905
DLD	268.903817792416	-0.347551520092338	0.105669029611079	-3.28905755424764	0.00100523465628176	0.0125229143734478
ADIPOR1	272.634504267297	-0.347039482462144	0.124445823132425	-2.78867923186825	0.00529234541564099	0.0416422454245318
WDR66	586.287314719007	-0.346711209388663	0.12083584313488	-2.86927454961898	0.00411414512681973	0.0347565762827343
TRIOBP	194.883823530996	-0.346443626105939	0.126732545598646	-2.73365949109162	0.00626347807470152	0.0468433543958858
RNF11	288.765758936129	-0.346108243522961	0.107022057109304	-3.2339898229528	0.00122073805500113	0.0145098771363346
VCP	1339.07323185536	-0.34593218769677	0.084447840219837	-4.09640065152915	4.19623447407552e-05	0.00113171715810254
C24H18orf32	187.346316597029	-0.345285661234344	0.120719133727574	-2.86023971985707	0.00423320884528274	0.0354626297877279
NIFK	195.14820838618	-0.343958235240374	0.124524074864931	-2.76218261901131	0.00574163538525029	0.0440380915787563
OAZ1	477.477192205271	-0.343707878204223	0.108059512571457	-3.18072763817935	0.0014690567230438	0.0165209835654202
FAM103A1	366.379817894901	-0.34335120612877	0.122472292654415	-2.80350109144783	0.00505510611735889	0.0404119626182005
SCYL3	346.348418026321	-0.343345871339301	0.111945428351071	-3.06708256332306	0.00216159142784241	0.0218976568251378
EMC7	198.020682784439	-0.342844699736801	0.126672996561157	-2.70653342894022	0.00679897368382929	0.0495662542140551
NSF	278.56342643762	-0.34156339031278	0.108736334814623	-3.14120749880974	0.00168252780500001	0.018246948830969
CLK3	386.546975529498	-0.341004887621521	0.112063035241302	-3.04297386633555	0.00234252675772428	0.0232425172628104
STUB1	279.489086485591	-0.340650347645212	0.115887483675394	-2.93949214221778	0.00328750606511036	0.0297877006806308
USO1	938.53031340592	-0.339399424457142	0.0955915262389311	-3.55051789432478	0.000384473997795259	0.00609149629575954
ANXA4	678.087433803287	-0.33913887125326	0.079419096119209	-4.2702434027228	1.9525975337296e-05	0.000633801380437984
ERP44	597.692974720431	-0.338622892278359	0.106254273773028	-3.18691079665839	0.00143801117872486	0.0162633600568801
KIAA1598	510.07095876317	-0.338558564966247	0.108759613996338	-3.11290701139897	0.00185254376887456	0.0195316273531135
C1H21orf59	1050.81222127929	-0.33830087633846	0.0974310518294321	-3.4722079869435	0.000516196248136879	0.00754606636513578
DAP	576.180809323087	-0.337996947442716	0.116530393727905	-2.90050463771649	0.00372562325015895	0.0324542149873747
DDX5	5714.72951955728	-0.337928974293155	0.0815878030382435	-4.14190555094067	3.44432186720276e-05	0.00097149320407594
GDI1	994.768703227867	-0.336152105992281	0.0874007572244567	-3.84610061362509	0.000120012497892584	0.00250314274190392
UBA1	1430.96639338499	-0.335538741126351	0.0810787516201173	-4.13843003773009	3.49690470074938e-05	0.000976480973323031
HM13	267.667406332304	-0.334051112035012	0.120824862674018	-2.7647547420457	0.00569656083356825	0.043788398934956
RAN	228.590322895969	-0.332934475245326	0.109881734054066	-3.02993466668	0.00244606645418227	0.0239303983874196
ATP5O	268.371681422166	-0.332813639886291	0.117347974468615	-2.83612598677877	0.00456644285019529	0.0375791385142542
ARF4	568.611447905764	-0.330768042020814	0.100012029987686	-3.30728255452411	0.00094205817715965	0.0118947598361584
CCDC47	584.401569796229	-0.330706782460342	0.09777529558735	-3.38231432054221	0.000718778505819393	0.0097311077338712
SLC2A1	285.470522223328	-0.330616829057279	0.120403503703634	-2.7459070449567	0.00603438585098202	0.0456449749106591
ARL1	456.648711583078	-0.330548529698265	0.0914465097379125	-3.61466534529993	0.000300735835241496	0.00507514395057723
NAPRT	572.859894059124	-0.326524744781467	0.104708778367686	-3.11840850281791	0.00181830589344604	0.0193005306899166
ATIC	184.345214776267	-0.324310720124103	0.107738218175714	-3.01017341492667	0.00261098569210768	0.0251826138201162
MYH9	4908.84622468927	-0.324144899748737	0.108034591684296	-3.00038066229721	0.00269642391398854	0.0258199661579053
CD63	837.044601688519	-0.322832615186139	0.113987741011746	-2.83216960280732	0.00462333185703865	0.0379134892614131
ARID4B	1043.16443168742	-0.322826081111725	0.078341136275075	-4.12077353560718	3.77602455673542e-05	0.00103989337694347
DOCK6	306.428884997338	-0.32239652401383	0.108582270026857	-2.96914518304036	0.00298629466933766	0.0278407303472825
ABHD14B	1540.2110490628	-0.321781899597354	0.104308663875094	-3.08490098178878	0.00203619930157455	0.0209333470479949
TMBIM4	427.981720881924	-0.321382696360791	0.114252853262018	-2.81290739955315	0.00490957872840367	0.0395722784304196
HSPA4	1434.32000304055	-0.321067837887896	0.105165757868359	-3.05296937326114	0.00226589062867699	0.0226104207526327
2002-09-01	627.583090104834	-0.320912617681831	0.0867145661411912	-3.70079251920966	0.000214927160168031	0.00391514449316504
UBAP2L	779.283545777123	-0.320321266849729	0.0887503181923099	-3.60924077089658	0.000307094482721295	0.0051699781146461
DBNL	553.883597962173	-0.319881900526021	0.095662771870493	-3.34384938123132	0.000826245825450429	0.0107928843119062
TMCO3	193.788984516568	-0.319825637242467	0.116980082396434	-2.73401788313509	0.00625666462075431	0.0468329256524092
SCRN1	2067.87977213153	-0.319384030833654	0.111505216724417	-2.86429675862616	0.00417936261146865	0.0351042939214318
POMP	312.313485778859	-0.31759075964731	0.109927310829325	-2.88909787068663	0.00386348805955723	0.0333026481535463
ROPN1L	717.376453473359	-0.317120001984306	0.10565642524159	-3.00142656974427	0.00268717840504596	0.0257490588264335
CARS	259.646766044476	-0.316686667808696	0.108299917166922	-2.92416352748072	0.00345383250899986	0.0308354287178737
TWF1	272.81946861119	-0.316005486414037	0.112687777306597	-2.80425698302895	0.00504326902599242	0.0403403851764631
RBBP4	974.231249216715	-0.316001490387226	0.0854341380089192	-3.69877308710291	0.000216644172945644	0.00393617140196047
LARP4	370.95080265988	-0.315916597575223	0.108367768617949	-2.91522656232767	0.00355430414439617	0.0314912697784056
ECHDC2	299.198413788685	-0.315530992654009	0.115427228343718	-2.73359238700961	0.00626475454429609	0.0468433543958858
STT3A	731.737962585726	-0.314608923168185	0.101169503178956	-3.10972094635755	0.00187264170011058	0.0196734267712198
BMS1	395.921055695311	-0.314043797014469	0.112133254844992	-2.80063035224107	0.0051002904174872	0.0405454047752093
ROCK1	970.418653665997	-0.312309366729904	0.0973118451595004	-3.20936640568277	0.00133027849874751	0.0153173631254961
TJP1	2292.39229249105	-0.308824894288606	0.113768423745942	-2.7145044654767	0.00663750054811215	0.048748357511713
CTNNA1	3212.31963633396	-0.306066724923081	0.0800376267320512	-3.82403548705569	0.000131285006400616	0.00269307513129708
CYB561	831.901271120254	-0.305030892101628	0.110248477234773	-2.76675832403623	0.00566167094670864	0.0435920619397104
KDELR2	779.729812538838	-0.303647773805126	0.0865936382502368	-3.50658293081127	0.000453899971206886	0.00685011930656348
SCOC	231.845344151405	-0.303368165565742	0.10997811108213	-2.75844131691979	0.00580777318300468	0.0444323109934068
RDX	881.491028234104	-0.300436667490549	0.0865784357117649	-3.47010967593312	0.000520245883637117	0.00758940553919006
PRKCI	627.095023244022	-0.299627772634504	0.106519575674624	-2.81288928102521	0.00490985536381865	0.0395722784304196
ITFG1	572.538220872517	-0.297514508596254	0.0816592017537132	-3.64336782881576	0.000269093859821681	0.0046591870035957
CUL4A	413.044237688732	-0.295982109316152	0.100597294991673	-2.9422471980052	0.00325839708186949	0.0295622407103464
MYO6	3044.48526710308	-0.291767051012292	0.105979470773202	-2.75305253822865	0.00590424202852244	0.0449159031968618
GORASP2	568.838694737413	-0.28551497976076	0.0846165141587889	-3.37422289962183	0.000740244012048924	0.00998651275657131
NASP	318.118288128352	-0.28546756209149	0.103315234571089	-2.76307326094359	0.00572599127077879	0.0439663105807877
TMEM9B	255.207295501115	-0.280602119755101	0.102231506079597	-2.7447714556472	0.00605530515164557	0.045741748958705
SERF2	847.132414665057	-0.278897913269409	0.0882472727708919	-3.16041396535262	0.00157545125201742	0.0174786383947056
GANAB	1098.52939039608	-0.27622061773658	0.081407512326894	-3.39306054000776	0.000691163611190979	0.00946123182051057
CFDP2	1101.65461420613	-0.27572856146919	0.08737976109579	-3.15551974520647	0.00160212421684068	0.0176811769933947
BAIAP2L1	352.216948513329	-0.274257022124446	0.0989606376231545	-2.77137484874366	0.00558201257304118	0.0431687981740443
TRIP11	1904.98236439887	-0.272182302116481	0.0881380142521393	-3.08813744473344	0.00201415292478293	0.0207892372004423
MORF4L1	495.512527890988	-0.271303621201343	0.0995315440699929	-2.72580540909278	0.00641448025566109	0.0476572377996276
CSNK2A1	593.312873518884	-0.268562674594926	0.0934844061716507	-2.87280719419458	0.00406842326270838	0.0345371610711712
DCDC2B	316.360388631948	-0.26854796797089	0.0985819177969029	-2.72410979591763	0.00644750681806477	0.0478264158985823
IVD	701.021077477149	-0.266929144915038	0.0987379431152947	-2.70341002144788	0.00686320269704458	0.0498785484320279
IK	893.904108180967	-0.265716334421004	0.0939790058943765	-2.82740099123462	0.00469275243528014	0.0384088524495328
RAB10	795.144666473272	-0.264554417440709	0.0882635912781192	-2.99732215299394	0.00272362725509923	0.0260288904272745
GOLGA3	694.388398522572	-0.263835903780795	0.0804059913950227	-3.28129657011015	0.00103331032965646	0.0127816193739115
EIF4G3	1774.07519021716	-0.261680312125186	0.0802085067379711	-3.26250073424325	0.00110433886745579	0.0134111985726619
ACTN4	1597.02733267409	-0.2564192300316	0.0889838916127555	-2.88163650054212	0.0039561583642498	0.03395500338396
TJP2	590.249576216844	-0.254443805208791	0.093729107767228	-2.71467222157594	0.0066341395941476	0.048748357511713
BCLAF1	1305.2636259102	-0.25024848685389	0.0783644788482917	-3.1933918343074	0.00140612004892856	0.0159867093300468
BCAM	2323.29330716597	-0.249019647912828	0.0808399331310321	-3.08040393241291	0.0020672003025327	0.0211404475383278
MAST3	401.096836158688	-0.24800895118761	0.0822552237288755	-3.01511490631989	0.00256881915651839	0.0248360608152677
YWHAQ	1239.73552247292	-0.244157044151963	0.0876558366236397	-2.78540543968885	0.00534608304336995	0.0418721343626325
ARF6	579.03906971628	-0.243816210246705	0.0883351200884252	-2.76012768197564	0.00577787748491167	0.0442675279375215
ARCN1	827.52713893444	-0.242990163990883	0.0677582525657329	-3.58613386251595	0.000335616725514025	0.00551396228316842
SHC1	420.400055235172	-0.242809988519992	0.0880515768039398	-2.75758819243686	0.00582295034240202	0.0444424851555942
ATF6	992.228568428267	-0.240332444979232	0.0876261343745557	-2.74270281000799	0.00609358074622611	0.0459564391588697
TGOLN2	1240.97377516265	-0.235304122354448	0.0866773997242259	-2.71471136770479	0.0066333555308965	0.048748357511713
ACTR2	836.178659284173	-0.233844482443654	0.0818694723261227	-2.85630865571171	0.00428598254951073	0.0358189342100688
GOLGA4	2430.92345633431	-0.233467632014382	0.0673644574998435	-3.46573906595959	0.000528776192438937	0.00765794920519744
DYNC1H1	5091.93982571171	-0.229335826072696	0.0684219558795525	-3.35178705613751	0.000802917513890118	0.0105571579128973
TCP1	688.084593622002	-0.225291012898045	0.0833469703396008	-2.70304981668904	0.00687064481387129	0.0499067086947349
CHTOP	718.761599081138	-0.209819080902614	0.0732210151211348	-2.86555820832988	0.00416274735596587	0.0350824310300979
TM9SF2	1199.70485733466	-0.198703369637145	0.0669637272762275	-2.96732839881339	0.00300399915805008	0.0279056761096419
LARP1	1678.87729382811	-0.198002770874463	0.0588274706697729	-3.36582159015383	0.000763160508092682	0.0102462720808221
SF3B1	4782.59217726168	0.174155901729057	0.0607990050152362	2.86445315487339	0.00417729936738618	0.0351042939214318		up in contra
KDM6A	819.267039374113	0.208313365531024	0.0760772427468361	2.73818237898334	0.00617798046006166	0.0464677132453025
DHX57	804.733285981345	0.222665862008376	0.0813123812332942	2.73840045797605	0.00617388472557509	0.0464618866653015
SYNE2	14385.9523575605	0.2237517521399	0.0759046351827831	2.94780090308177	0.00320043113328702	0.0291307947655728
RABGAP1	886.277101160485	0.229499569278254	0.0672550737129301	3.41237555188542	0.000643993242345586	0.0088739633816401
DAGLB	497.643764618524	0.247988642044187	0.09037173982913	2.744095029188	0.00606779699119137	0.0457866666163793
ETAA1	842.961947473094	0.24820066625988	0.0836070398855319	2.9686575030009	0.00299103772065515	0.0278407303472825
ZNF605	577.173415061744	0.251279667745123	0.0928246842204508	2.70703498595648	0.0067887102688001	0.0495430655506069
ERBB3	1683.49270675671	0.257407669326277	0.0913704217760489	2.81718814823018	0.00484461363197822	0.0392530015052923
AASDHPPT	562.40921110458	0.258766294759309	0.0889810004775671	2.9081072742551	0.00363623579146226	0.0319572821723641
RB1CC1	841.086381884836	0.260948287655825	0.0879000443441031	2.96869346998607	0.0029906876803541	0.0278407303472825
MIER3	452.760689236781	0.261811817222125	0.0963458962340798	2.7174153488181	0.00657939834062221	0.0485217621430178
LOC104974667	394.255400011249	0.263746646359144	0.0936154265944284	2.81734171336715	0.00484229762949672	0.0392530015052923
CCSER2	548.013505203427	0.265344351501799	0.0929112160435152	2.85589149298751	0.0042916177417013	0.0358446162426276
PPP1CB	1071.60387667002	0.266667516250682	0.0833648581180604	3.19880009719479	0.00138000822086735	0.0157474021288207
MTMR3	464.985081418813	0.267308325707141	0.0900258732765739	2.9692389085294	0.00298538390570237	0.0278407303472825
TRMT13	327.010225390893	0.27151941833307	0.0986015666302484	2.75370288335535	0.00589252354316224	0.044851144923199
TNRC6C	378.222479520603	0.272276381425418	0.0862685332045905	3.15614942449178	0.00159866938615397	0.0176661806574202
CREBBP	1504.27504931008	0.272600500826185	0.0942311083433581	2.89289286328763	0.00381711476724231	0.0330250065514656
SWAP70	446.991168052563	0.273874854679292	0.0992077553010534	2.76061940770858	0.00576918639138942	0.0442251603372811
TRIM28	373.304203439396	0.276559077582623	0.100658088468591	2.74750973111236	0.0060049726904552	0.0454843356467072
FANCM	264.575566972872	0.278772769573378	0.0973068538865781	2.86488318590917	0.00417163098251515	0.0351042939214318
STAG1	522.232911612005	0.279390039873332	0.0991813902648454	2.81696031006697	0.00484805163443829	0.0392530015052923
INTS8	946.735439648422	0.285222843121397	0.0861910360990987	3.30919380982333	0.000935650442790956	0.011845927325471
PPP2R5C	1022.64262845193	0.287495100416101	0.0967886436848375	2.97033917896649	0.00297471112287281	0.0278407303472825
SMARCC2	940.847524133776	0.288768178862063	0.0857849898256314	3.36618538335226	0.000762154686675807	0.0102425975663732
ZNF280D	792.051086223768	0.288925888378637	0.081957637626282	3.52530766804319	0.000422991208536097	0.00651006271443344
HIPK3	1629.39208235444	0.290591851268548	0.102903051394256	2.82393813721998	0.00474375399840202	0.0386968620627664
FAM134A	644.782805340094	0.291348915506438	0.0910216642157572	3.20087440739192	0.00137011237533939	0.0156545165600706
ZNF592	668.89619351072	0.291374216417366	0.0846439863989741	3.44234987993073	0.00057668384359167	0.00816579653020999
EIF3D	860.715570494474	0.291511991797641	0.102334203587211	2.84862716060726	0.00439083027788416	0.0364772657883607
RCOR3	209.905714004306	0.293658584940854	0.106169378522881	2.76594427721517	0.00567582324388993	0.043676989649076
CASP8AP2	300.465297435682	0.295175698596458	0.0923805466922648	3.19521489280355	0.00139726760302005	0.0159313559627144
NIN	948.328460346444	0.295877965461579	0.0936907803321278	3.15802648257076	0.00158841127454408	0.0175805963060693
PCF11	772.840714154406	0.295987604423392	0.0980799597620681	3.01781939084628	0.00254600592502605	0.0246666363511873
BRD8	730.921744113283	0.296406206243312	0.0921054167975256	3.21811915682331	0.00129034200893985	0.0150639679608154
PNRC2	1259.09088362919	0.297274902702738	0.076308584997223	3.89569407837343	9.79179179378052e-05	0.00214449741822148
TNRC6A	1495.76916172304	0.298158976603881	0.0926683287056755	3.21748520522977	0.00129319696361253	0.0150639679608154
RPRD2	1203.92593108625	0.29820420469549	0.0894521916758404	3.33367130652463	0.0008570787555118	0.0110908143185816
UTP14A	688.177026086321	0.299201955389192	0.109654723168573	2.72858246998832	0.00636071831793108	0.04738362580823
ATAD2B	512.60277740797	0.299373445299506	0.0959376707041251	3.12049941490432	0.00180544656635333	0.0192077547249301
EZH1	510.111232972741	0.300268114541194	0.104270532221196	2.87970252136256	0.00398050555028368	0.0340489951908961
TAF7	488.610879780132	0.301087807998088	0.103617940417503	2.90574978411005	0.00366374295519122	0.0320749461471372
TRIM24	492.541712082962	0.302176450404669	0.10845870032696	2.78609691517349	0.00533469195111524	0.0418420385767235
AGTR1	717.667998916155	0.30339926329467	0.0971914383081086	3.12166656421791	0.00179830487808707	0.0191463358024643
PLEKHA5	494.721245068724	0.308911200927462	0.110736772897594	2.78959909020587	0.00527733446565448	0.041590405004137
PCNX	1471.75710130066	0.308960507953453	0.10133574786481	3.04887973359243	0.00229696415665738	0.0228878408487441
GPATCH8	747.912750346698	0.309076826827988	0.0911294997282576	3.39162211742231	0.00069480193132466	0.00948319904315317
SMG6	373.254852614536	0.310420644666876	0.100701914952444	3.08256943091371	0.00205221850313292	0.0210487806882914
ZFP30	975.369793496942	0.310511496074033	0.0966958677318168	3.21121784578456	0.00132173695926464	0.0152692816351052
RNF19A	756.576190132731	0.31185907609655	0.103170829962973	3.02274466734904	0.00250493498632043	0.0243869453435093
LOC100139627	426.618992013915	0.312722410716845	0.103138145524463	3.03207323659577	0.00242880267960529	0.0237947825543963
RPAP2	189.516389887839	0.312829560293871	0.115481011527002	2.70892639540766	0.00675013129328484	0.0493645252446706
LOC530264	418.599104604776	0.313089303784264	0.0994196331705634	3.14916977461716	0.00163735042587189	0.0179513491009821
SIRT1	291.284920856457	0.31338946009066	0.0964428481183372	3.24948367043376	0.00115614715872248	0.0139529211980968
ZFYVE26	418.702854235867	0.313922107390283	0.100516926508907	3.12307706068256	0.001789708821781	0.0190984183193869
TNS3	1181.35379520098	0.315748106127782	0.107564205185454	2.93543847215153	0.00333076659173979	0.0299854727274386
PIAS1	291.053461672	0.317273587531663	0.1048659171085	3.02551673870735	0.00248208665462868	0.0241981827862406
TC2N	535.853808001124	0.317305727002436	0.0996919697418926	3.18286144635276	0.00145827377867345	0.0164129124405805
ULK1	259.459381175956	0.318129973747598	0.114332245395601	2.78250438139158	0.00539411369688937	0.0420879256104195
BRAF	1020.3923680847	0.31872038358301	0.0783470548353957	4.06805826016856	4.74065299102235e-05	0.00124198006262926
KIAA0430	1021.93084777009	0.320152420716388	0.107017092948704	2.99160079848034	0.00277518903033229	0.0263577016526468
SHANK2	1066.33280503129	0.321820243243658	0.100958465685919	3.18764990193925	0.00143434088674273	0.0162480662408389
UBE4B	667.479262023167	0.323745095302463	0.0965166340081911	3.35429326384287	0.000795679852179939	0.0104972544906036
PDE4D	902.099160700761	0.323999956966988	0.105029039315202	3.08486071166123	0.00203647500588428	0.0209333470479949
N4BP1	415.652124480721	0.325838450624179	0.105183883592159	3.09779825099051	0.00194964105120069	0.0203244994830832
ZNF248	256.402389143314	0.326599261495728	0.107250984187841	3.04518661501249	0.00232535975929341	0.0231213809754902
SRRM2	12876.3783852659	0.327020670477996	0.0946794538025295	3.45397715495967	0.000552384166047163	0.00789362051378938
WDR19	697.655181454306	0.327935040944203	0.109502246376365	2.99477911911571	0.00274643645997771	0.0261734646288067
LOC104970537	1869.22930423662	0.329254083215074	0.0901281433871613	3.6531772523118	0.000259015298562454	0.00452387518962388
CRTAP	381.864472228199	0.330406964005646	0.101967453919069	3.24031787895665	0.00119396515195739	0.0142521949452934
SORT1	1738.14473191895	0.3321018787995	0.112988331117595	2.93925820051151	0.00328998869250221	0.0297909008466705
CYLD	359.020455197842	0.333905559105813	0.112229653675173	2.97519905097665	0.00292798489480947	0.0274547645297483
TUBGCP5	337.480613281329	0.334561834869846	0.114222045072318	2.9290478441182	0.00340002083611363	0.0304326880980356
PPP1R9A	1151.60898229048	0.334598931198495	0.0967257945646988	3.45925234012615	0.000541677166986484	0.00779636169356061
MBD5	308.219592574003	0.335211686590439	0.10206040897009	3.28444388938983	0.0010218384297679	0.0126733330074937
URI1	236.310346504048	0.335710814032096	0.122706188853111	2.73589145885681	0.00622115423878394	0.0466290285130827
SLC25A37	522.124776811022	0.33628771431028	0.105017531172192	3.20220548470984	0.00136379676611371	0.0156133525023984
ZNF154	221.888712340261	0.336289358556034	0.120670598172005	2.78683758637447	0.00532251474642921	0.0418090855151851
REST	287.033861767537	0.337823362945852	0.108637280496572	3.10964487882697	0.00187312397850355	0.0196734267712198
PRKD3	297.895661583224	0.342038524880035	0.122868202778711	2.78378390132437	0.00537288181986038	0.0419925232736574
ITGB8	518.042014285903	0.342091915190892	0.119058009908036	2.87332129484722	0.00406180800523672	0.0345229003604263
CTNNAL1	700.287931720113	0.343237629299359	0.0937186431948154	3.66242636041863	0.000249837584597771	0.00439098970919951
DYRK1A	927.713441490216	0.343360661640596	0.110673664716523	3.10246039579581	0.00191919225637115	0.020081899526277
USP24	1191.99549749588	0.343747199078024	0.122705229994739	2.80140625703372	0.00508804212093454	0.0405362809065343
KDM6B	444.369336065817	0.346755600304858	0.0927354715765516	3.73919056440682	0.000184613741793826	0.00348915488163833
LNX2	252.916722782515	0.347708618964919	0.114114991792785	3.04700209413593	0.00231136099490825	0.0230149041414707
RFC5	313.71034882966	0.34822854363296	0.111641413584964	3.11916996077752	0.00181361313443173	0.0192799754944529
MAK	670.014118673505	0.348336336257713	0.120232433339796	2.89719110377861	0.00376520321687043	0.0326972023612771
HIPK1	2592.44086100968	0.348579026202089	0.0925167236811886	3.76774071035295	0.000164731672305977	0.00319315728148626
MXRA7	129.50763971673	0.348789512863865	0.12183229607839	2.86286579249433	0.00419828348084295	0.0352333448692219
CEP68	352.999546022714	0.349270278110789	0.123708876834965	2.8233243001368	0.00475284687834456	0.0387033340093367
XIST	12920.0046210418	0.349338282166019	0.100752204202109	3.46730163307639	0.000525711603527862	0.00764858847688468
CDC14A	650.487295998301	0.349780451478306	0.12180527306292	2.871636364196	0.00408352558103778	0.0346233471992234
LOC104968668	372.236478015622	0.351608307723983	0.0938181826528132	3.74776293658508	0.000178418762478989	0.0034099432883621
CCND3	568.20513779292	0.351666833409592	0.124914684821948	2.81525613990743	0.00487383708187283	0.0394132836852028
FGD6	207.612634345	0.35192861538599	0.118526722030845	2.96919217334303	0.00298583801631082	0.0278407303472825
C23H6orf89	618.89681445656	0.352573347033547	0.102996940799028	3.42314387493802	0.000619013040728706	0.00862549047788307
SYNE1	12679.0968878581	0.353384463042932	0.0956215313352466	3.6956578514098	0.000219318165648093	0.0039692899578484
INO80D	339.974151853888	0.354120905384118	0.105635208997628	3.35229994567502	0.000801431389814707	0.0105475307088502
PWWP2A	416.250157261665	0.354588536547948	0.0941140506594557	3.76764716918836	0.000164793392225381	0.00319315728148626
EIF3E	834.291604397718	0.354802584023785	0.129277508550423	2.74450357221572	0.00606024948950057	0.0457543930696778
HERC1	925.442837220371	0.355161989969598	0.12955873709377	2.74132025316473	0.00611928317251794	0.0461254157238826
RBL2	827.752814117026	0.355404840377527	0.11071573331215	3.21006626380287	0.00132704376380148	0.0153053110103732
G2E3	219.934403076759	0.355477011642567	0.123731390123275	2.87297355415147	0.00406628153474991	0.0345371610711712
DHX40	619.957902787139	0.35697068502895	0.118071240500635	3.02335000051964	0.00249992927171107	0.0243551605231462
LOC790009	157.165541452491	0.358009056068749	0.12512985175107	2.86110029748107	0.00422173470032857	0.0353876982969423
LOC104976804	24723.3051476052	0.358067535092933	0.094315206108221	3.79649846369494	0.000146754271742844	0.00293718492372302
PDPR	186.36806266772	0.358574494203135	0.12583965826311	2.84945540342627	0.00437941449217923	0.0364473579688206
CRAMP1L	121.967110818482	0.364056357440435	0.12596048673673	2.89024254249945	0.0038494470072599	0.0332197225063327
TMC5	474.042588410236	0.364279682820811	0.134631832100658	2.70574705206757	0.00681509346994771	0.0496320445833256
ATXN1L	457.358278356191	0.364947334503089	0.119498941765873	3.05397963454862	0.00225827410538119	0.022550503022329
IFNGR2	249.610684234059	0.368510640792027	0.132622404918599	2.77864544092841	0.00545860706117586	0.0424255071032502
NEK11	614.272173129126	0.369811225673929	0.124862817666611	2.96174019283579	0.00305905789534865	0.0282764743107939
CEP192	303.665309187929	0.369989410234211	0.134265520262722	2.75565468714708	0.00585748000157883	0.0446329767004836
PEAK1	612.817880129613	0.370271910800974	0.110709760622751	3.34452814926312	0.000824226650412108	0.0107765708778181
SLC44A3	161.665711424021	0.370464959512628	0.116577211493409	3.17785058303247	0.00148371191534192	0.0166530727702181
VEZF1	1030.52378164791	0.371408108414226	0.10374218398967	3.5801068970286	0.000343453675016074	0.00560013626279123
RAB22A	157.675265790244	0.37339851483434	0.113814664230332	3.28075927086756	0.00103528064153732	0.012794678599918
RBM48	125.743877338521	0.373883257415293	0.135606282663107	2.75712341694483	0.0058312337768111	0.0444742549692457
ANKRD6	146.883326355633	0.374739323894509	0.118650961972259	3.15833363392474	0.00158673847486334	0.0175759867484863
ZNF292	1489.73232020456	0.375149077255793	0.101113673939609	3.71017155879288	0.000207118843665512	0.0037926605011525
CPSF6	613.822254838641	0.375508159063689	0.0926993063030706	4.05081951569309	5.10385644682094e-05	0.00131255425902619
MYNN	344.663499496081	0.376266902611955	0.111721013578532	3.36791522525407	0.000757388810691527	0.0101981419264432
EPB41L4A	236.589973706339	0.376394987963187	0.135295288096917	2.78202584330625	0.00540207382373312	0.0420976576974967
LOC100335963	155.538280044149	0.377209308885886	0.132569505431507	2.84537011477934	0.00443598464691944	0.0368086745020183
LOC785177	492.863882286894	0.378181672606789	0.086951108766625	4.34935997908688	1.36535428586481e-05	0.000489777088698684
FBXO30	311.135166788922	0.379968501923364	0.126345551825927	3.00737537991735	0.00263514143745388	0.0253206298144715
MGEA5	1201.38293713921	0.383372487114113	0.0979670418966776	3.91328021844778	9.10507716467119e-05	0.00203157941840112
TET2	2151.53939240068	0.384118956224098	0.0734003688471257	5.23320198872733	1.66598511559378e-07	1.60738839773497e-05
FEM1C	234.356607798458	0.387336413992908	0.110343384876023	3.51028214720892	0.0004476314407712	0.00678479291049739
BACH1	295.272111736222	0.389354561389653	0.12700542981542	3.06565287764083	0.00217195310136621	0.0219549305549952
ZDHHC9	185.232992113165	0.390296908237578	0.140990840767442	2.76824300155323	0.00563594160176643	0.0434657238195768
ZNF106	794.540555545566	0.393198075849597	0.0881544778937092	4.460330152754	8.1833490744274e-06	0.000324320265017675
CCDC93	139.378564874362	0.393296563429734	0.133221669036505	2.95219663793555	0.00315521931704251	0.0288870463188147
PEX10	123.004269103983	0.39378339497167	0.139654431354463	2.8196985312424	0.00480687857121552	0.0390523990774129
ZBTB18	479.934723296399	0.394452881172823	0.111648686402583	3.53298273255545	0.000410899308403156	0.00639430625646291
CYP4B1	717.219939538688	0.394461194503769	0.131621964653623	2.99692528934539	0.0027271754044819	0.0260431289479193
PUM2	1067.38575201098	0.395421167270323	0.108108616591723	3.65762859369156	0.000254559553218205	0.00446276710466502
LIMCH1	593.283640388049	0.397239064392964	0.145370099221839	2.73260503032858	0.00628356336577907	0.0469338235383071
LOC788637	183.765827455762	0.397764946054442	0.129138741540701	3.08013645873323	0.00206905773957181	0.0211439866885388
CCDC18	249.976454957527	0.398207772469093	0.147206749626508	2.7050918078106	0.00682855141567461	0.0497041801796503
TOB1	158.189836304486	0.398535826947233	0.135007141984544	2.95196106731048	0.00315762740884769	0.0288870463188147
SERPINI1	329.602420288636	0.401655770939167	0.138899348058693	2.89170378805121	0.00383159009187999	0.0330888551761735
LOC787416	178.774117728316	0.401905270265249	0.141695067671715	2.83640974149079	0.00456238719947878	0.0375678616366734
PAPOLB	213.933574255165	0.402386747140706	0.138291507167393	2.90969962930293	0.00361776262622501	0.0318517930402063
MYO9A	389.000269559893	0.402875234646445	0.134750046836249	2.98979662052384	0.00279163253720945	0.0264779248783459
ENPP2	631.876947375138	0.403189404553443	0.14010073345274	2.8778536315761	0.00400390865517064	0.0341761330603034
LOC101906457	400.372789016363	0.403667319468814	0.113273004370936	3.56366745731332	0.000365709207596169	0.00587402045266407
C26H10orf95	99.2279759091755	0.404334514587436	0.136212316292152	2.96841376458357	0.00299341083307819	0.0278442935869441
LRRK1	234.12026039216	0.404481510119796	0.140929843094628	2.87009125418671	0.00410353354220051	0.0347255520253853
ZC3H6	503.501103192179	0.404681640381652	0.106752103818843	3.79085400572894	0.000150130186038092	0.00299191068756825
ACSL1	598.760612837543	0.40535628583029	0.0968666975553421	4.18468158882676	2.85566093983412e-05	0.00084106729575325
ZMYM3	505.06832278063	0.405833867119811	0.108975091375934	3.72409751619107	0.000196015154123683	0.00363212186250374
WDFY3	2273.84669921541	0.406105980752384	0.0905853721527918	4.48312979348806	7.35561584881412e-06	0.000297413484754074
ARGLU1	560.748648582091	0.406218265465235	0.117322504616464	3.46240703600041	0.000535366827288731	0.0077373780100923
CTSF	341.638350690402	0.4063590918146	0.144544744490511	2.81130312448874	0.00493412766766576	0.0396943335656378
LOC101908863	174.924267752726	0.40641088825699	0.133906781896839	3.03502841678389	0.00240513024609038	0.0236456585683797
ATXN7	860.57826796104	0.406759196546428	0.103828548950844	3.91760455728801	8.94332586130396e-05	0.00200729593834029
ASB3	234.519566199456	0.409478574304043	0.105504314488678	3.88115477825303	0.000103961647858292	0.00223757454390386
ANAPC5	211.124721705864	0.410263800463903	0.11508597111211	3.56484631879458	0.000364069447171985	0.00586114104250411
CRIM1	1081.37398826619	0.410733288262785	0.115906559810133	3.54365869313703	0.000394615741425319	0.0062030047444272
LOC104969189	156.574247313308	0.410921938215216	0.123625398117387	3.32392812862799	0.000887590673382015	0.0113906150806471
OSBPL1A	169.119846400958	0.411574362701484	0.139528802940189	2.94974481274601	0.00318036495571002	0.0289669959182183
PRDM10	110.450704268224	0.412453891912708	0.13802664642129	2.98821932291104	0.00280608107809012	0.0265609433575648
AGO4	475.569700379146	0.413621652137065	0.0823569431210956	5.02230457399185	5.10551354074019e-07	3.46728807936676e-05
JAG1	230.013514811259	0.414204306857342	0.135129765948838	3.06523365854246	0.00217500002118534	0.0219698558096627
PCMTD2	109.151685375558	0.414604532565515	0.153110611717758	2.70787588080302	0.00677153418412669	0.0494693280605391
BTC	110.092673557928	0.415072052752766	0.143462745286325	2.89323930003123	0.00381290674293626	0.0330090132015336
PKD2	472.033826163809	0.416455032336786	0.126301756476658	3.29730198497875	0.000976184809171558	0.0122263433127217
CYP20A1	146.716585308147	0.417647880296754	0.136447470004203	3.06086936081622	0.00220695364488293	0.0222135958295675
ACVR1B	212.10476702974	0.417780195015466	0.12929348427605	3.23125482583081	0.00123248007321864	0.0146122001901092
ZNF585A	180.354163341161	0.417951695509028	0.115273041492677	3.62575403665027	0.000288119497303425	0.00490961238401329
SUMF1	347.438442934737	0.418105836941962	0.129940884309562	3.21766193268237	0.00129240049889407	0.0150639679608154
PHLPP2	189.764706367245	0.419963785311455	0.144634673108054	2.90361762008276	0.00368878381967408	0.0322150896976326
BLOC1S5	132.099681986401	0.420051460719057	0.139302899217038	3.0153820421541	0.00256655748474605	0.0248313549181171
SOGA1	319.499915880438	0.420569397999794	0.154257421128826	2.72641273866858	0.00640268797652226	0.0476202045675419
SLC39A10	230.841969737402	0.421428501359827	0.14635605778898	2.8794742611027	0.00398338811516118	0.0340489951908961
MAP4K3	458.338674303526	0.422150544923252	0.098480736369979	4.28663066995446	1.81403515103593e-05	0.000601382743198878
MBTD1	175.98964709233	0.422764350354927	0.130695668683843	3.23472349628974	0.00121760583742883	0.0144849537973039
IFNAR1	236.183949899862	0.422896580778092	0.137621127289136	3.07290449590349	0.00211986319468693	0.0215686444317601
AMER1	377.878179966106	0.424096810212707	0.10770374197867	3.9376237298858	8.22925014168291e-05	0.00187198714605112
ATG14	228.53074977508	0.424278172156145	0.129956653003502	3.26476684610145	0.00109554214891939	0.0133507270586954
IGF1R	510.935013522439	0.424466822545509	0.119902355817084	3.54010410932252	0.000399969217374318	0.00626066472498541
CATSPERD	181.977277962658	0.426055130738496	0.124450194868446	3.42349910491398	0.000618204553914165	0.00862281326945082
BNIP2	114.101540532104	0.426879971032778	0.140407793938591	3.04028686056757	0.00236352914793881	0.0233845634933974
LOC104968476	342.706164777769	0.427696196951303	0.114875291170142	3.72313482381379	0.000196764379357551	0.00364118209948695
TMEM64	106.9876083127	0.427783849220719	0.146323829077168	2.92354192696197	0.00346073615043931	0.0308403431484195
ZNF318	354.436740071975	0.428539519278744	0.145870300665457	2.93781199684759	0.00330537398912903	0.029855785793304
TUSC3	203.288053687025	0.429345183727658	0.150946638504315	2.84435074528264	0.0044502029928255	0.0368392543607271
MCL1	793.103729726573	0.429996295046943	0.111048025468071	3.87216515768286	0.000107872813903885	0.0023075545359562
ACVR2A	189.210382792299	0.43017614632935	0.139385322529834	3.08623704793074	0.00202707148909697	0.0208673510908511
TSC22D2	249.680893437107	0.430694298498208	0.145011200284813	2.97007608827657	0.00297725996905158	0.0278407303472825
CDON	663.487838057202	0.43117007922666	0.118265722872699	3.64577384514675	0.000266588353092246	0.00462725937935549
TTC3	1542.21994810638	0.431696072455168	0.130652825576935	3.30414647022666	0.000952660453834235	0.0119961473889657
MAP3K1	275.42041577709	0.43221090581774	0.147333799310996	2.93354890621817	0.00335110854854011	0.0301492016682161
RMND5A	286.046709943992	0.433794736928395	0.153995191480862	2.81693689755439	0.00484840504654361	0.0392530015052923
CCDC14	235.844851056435	0.43654424840276	0.134451205322798	3.24686005867095	0.00116685748489091	0.0140359068530443
POC1B	190.590355901938	0.43664786344984	0.135681982360511	3.21817131393064	0.00129010738241171	0.0150639679608154
HSD17B11	209.16502034714	0.436812074047204	0.128455818347933	3.40048492676342	0.000672664443941111	0.00925326998105815
FLYWCH1	122.342841298636	0.437200152448071	0.150370436422249	2.90748742139969	0.0036434499689007	0.0319572821723641
RUFY3	114.02975742721	0.439256073811842	0.147390727903599	2.98021510619812	0.00288046035225587	0.0270999598709211
AR	182.733648727718	0.4404718895239	0.155794245543385	2.82726674523571	0.00469472034944254	0.0384088524495328
CACHD1	717.351516659058	0.440857167487663	0.0907410050062477	4.85841177819564	1.18331112943026e-06	6.59804752526909e-05
GPR125	437.67319952884	0.441639858772315	0.0863560844757276	5.11417187860629	3.15120330076101e-07	2.43565382196942e-05
PCGF2	165.481956946477	0.441670308509387	0.152111146356812	2.90360252412631	0.00368896166516136	0.0322150896976326
THAP2	218.422746369275	0.441854681812204	0.143072767132022	3.08832135331861	0.00201290676448352	0.0207892372004423
MIB2	702.233147946546	0.443900015797833	0.142502447334736	3.11503433169201	0.00183923501501176	0.0194342128852074
CACUL1	516.607194196765	0.44467988489238	0.142416894658986	3.12238155421908	0.00179394274892221	0.0191290084279129
ANKS6	143.797494976455	0.444782684352032	0.157502072839669	2.8239798774255	0.00474313626528491	0.0386968620627664
RALGAPA2	821.782950902787	0.445068752748071	0.14451792175486	3.07967861247704	0.00207224074849007	0.0211610569864059
ZCCHC14	145.291501315967	0.445312413771228	0.156524721175506	2.84499732966727	0.00444117953784565	0.0368299358236281
MAGEH1	524.060969839813	0.445502465120746	0.147414709185803	3.02210320517765	0.00251024946953144	0.0244053798135123
TMEM132A	505.638305249112	0.44769408123552	0.159591432641001	2.80525134605818	0.00502773569147	0.0403083222485188
SHROOM1	209.669794209985	0.448305663875616	0.134906662868129	3.32308022705916	0.000890293055075202	0.011395425288657
LOC104975539	143.118432392782	0.449007386855833	0.165231208847558	2.71744902181334	0.0065787289008019	0.0485217621430178
POU2F1	145.356347897674	0.449142805952923	0.141942686820241	3.16425464400096	0.00155480694869557	0.0172907386424889
SPATA5L1	103.047800084772	0.449709319384319	0.15491952224184	2.90285764425668	0.00369774678457787	0.0322515445861873
WEE1	92.1897615891281	0.449783658861346	0.163065510630035	2.7583003734114	0.00581027811842402	0.0444323109934068
SAMD8	157.102043299233	0.449852093482958	0.132459951952718	3.39613661979536	0.000683442376340408	0.00936470014201989
CD109	14406.6334952647	0.450520523501487	0.161283602171676	2.79334363466125	0.0052166242683065	0.0413253530654632
LOC104976747	146.880103950746	0.450861201104342	0.138083266197204	3.26514003847826	0.00109409970007519	0.0133447731508735
NFAT5	6570.72409640625	0.451102579266026	0.152741996245908	2.95336312444005	0.00314331970148179	0.0288870463188147
LOC104971771	297.540149262788	0.453717591403613	0.105823549480929	4.28749171265873	1.80701996913959e-05	0.000600480032500304
KDM3A	503.790309160263	0.456998341377028	0.127375044626969	3.58781692846818	0.000333458284550962	0.0054918003316269
LOC521389	208.131877943569	0.457314426562053	0.132994250952315	3.43860297183841	0.000584724110162614	0.00825458153498988
KLHL22	75.4933377728748	0.457550227098497	0.158218398229421	2.89189014816745	0.00382931812774218	0.0330888551761735
NT5C3B	187.512540775123	0.458432488019045	0.141381942210735	3.24251089531458	0.00118481417957094	0.0141913958666074
LOC616903	926.765391902775	0.459415409436922	0.145200695681662	3.16400281197098	0.00155615291969481	0.017291961355465
ESR1	1537.32160260544	0.459418808273921	0.16111977283341	2.85141171809458	0.00435255708239735	0.0362886016583665
BMPR1B	1107.40368931587	0.459490780955241	0.128923592266688	3.56405505677152	0.000365169308128068	0.00587209036863411
GUCY1B3	544.776951695971	0.461133960576458	0.139989578024783	3.29405922271457	0.000987516898254134	0.0123572105604431
ABCA5	891.868185734351	0.461784066388321	0.140633685393901	3.28359500140318	0.00102492094015037	0.0126890654448705
INSR	693.62871427929	0.462014307022318	0.0873949874036137	5.2865080795608	1.24673312194423e-07	1.29198491674072e-05
TSC1	604.35915513737	0.462444551171277	0.104995896242791	4.40440595984747	1.06074142207685e-05	0.000396785360825005
TCF4	88.1331136784665	0.462791922831643	0.153780492895582	3.00943191244602	0.00261736737157319	0.0252182985732155
ZGRF1	108.75264045782	0.462985378151975	0.137602853843899	3.36464953464701	0.000766409414250588	0.0102701797944116
ARHGEF6	51.07717027882	0.463347094086597	0.171226989888248	2.7060400605594	0.00680908313612303	0.0496141005595631
GEM	94.8347723701361	0.464201089575441	0.163274098449583	2.84307856532909	0.00446800550911096	0.0369632857785687
SH3D19	372.385961063325	0.465011699785902	0.150268081117592	3.09454740040241	0.00197113435220519	0.0204874959787152
NOSTRIN	70.8652682522077	0.4651500102553	0.170003008982995	2.73612810171983	0.00621668201399213	0.0466290285130827
PLA2G6	118.4267384302	0.465587452222025	0.16743285769579	2.7807412393806	0.00542349473547826	0.0421994946325589
GCNT3	589.719551208606	0.466184095120255	0.112636887794226	4.13882258511897	3.49092767947012e-05	0.000976480973323031
GTF3C4	145.502687762785	0.466817492384679	0.143875000059027	3.24460463731126	0.00117613796722513	0.0141116382173925
SAV1	127.51381824547	0.46750142541147	0.15806927473324	2.95757304005116	0.00310071279141282	0.0285387973367535
WDR81	179.313976889218	0.467597708783015	0.14101156303604	3.31602386864902	0.000913080299549875	0.0116232878896294
FZD3	343.207792403501	0.468022121261348	0.0967639458541825	4.83674076258351	1.3198538108614e-06	7.21279484919961e-05
ZNF84	202.491100368158	0.470194353337886	0.121142924394936	3.88131915822845	0.000103891391949783	0.00223757454390386
TMEM246	277.19938267889	0.470300004491598	0.167235753808114	2.81219771360148	0.00492042482659056	0.0396068718780218
CTDSP2	509.010947066541	0.470695438712993	0.140328714439773	3.35423466674033	0.000795848380836528	0.0104972544906036
ECHDC3	174.544720169271	0.471011859443053	0.172789816392474	2.72592372210871	0.00641218148697486	0.0476572377996276
MDM4	210.87211982695	0.471591377581157	0.131225174348759	3.59375691380529	0.000325943948119322	0.00539001871653583
LOC104971374	83.0445797469788	0.471852557681177	0.164364974274442	2.87076099858915	0.00409484997979521	0.0346983350801544
CCNI	1105.51601295894	0.472328480899772	0.149968576083366	3.14951634025792	0.00163540962620929	0.01794461229072
ACRC	79.4478021555473	0.473567076850884	0.167717030373645	2.8236075716095	0.00474864876831753	0.0387032030661821
PITPNC1	700.218620422624	0.47415236161883	0.166179201327015	2.85325935997111	0.00432732878965983	0.0360997792291837
ZFP62	193.947982486712	0.476063700184474	0.118669975324927	4.01166090142832	6.02930622848696e-05	0.00149292025020412
ADAM9	210.390979497397	0.476452796294844	0.133053890689092	3.5809008953235	0.0003424115246936	0.00558965837860381
SERINC3	387.623534114133	0.478098196496771	0.157888418445523	3.0280764175349	0.00246115842004324	0.0240276387274284
C23H6orf132	244.382861328293	0.47847591608545	0.141247473758249	3.38750069898157	0.000705325374648378	0.00958940912665773
PDS5B	509.02464819543	0.478734874176661	0.114427335570053	4.18374570894014	2.86744849877244e-05	0.000842764800374505
LOC104976281	3597.75167128946	0.481571923048206	0.161291841306196	2.98571780908614	0.002829135819821	0.0267149694915694
KIAA1958	164.270528957454	0.4827075225746	0.149831952789653	3.22165942302219	0.00127450535345489	0.0149207781546727
GPRASP1	334.585814199802	0.482738067467363	0.11243419343976	4.29351652463272	1.75865218784223e-05	0.000590013048151386
KIF20B	70.3368713218275	0.484007496611182	0.173453869744346	2.79041048392038	0.00526412545949432	0.0415370079967995
ANTXR1	75.6453815057872	0.485159648633353	0.168505100321427	2.87919859819021	0.00398687182691255	0.034051487703606
LOC104976959	543.878226400406	0.486774442774042	0.170790753491696	2.85012175906648	0.00437024955687255	0.0364144081600042
TET1	298.389071223879	0.487174812088808	0.129704034461217	3.75604979530901	0.000172616362465359	0.00332173715390698
LOC100848894	201.803998640878	0.487739491200337	0.155134881267221	3.1439705062861	0.00166672237294288	0.0181317620509105
FGFR2	1769.44402256765	0.487900671299089	0.137835172656562	3.53973997997427	0.00040052143880357	0.00626066472498541
PLD1	152.229017387563	0.488488118391332	0.138485691586301	3.52735443493032	0.000419734483826766	0.00648156186696389
ATP11A	391.879801321304	0.489343359782671	0.156052512590502	3.13576085164845	0.00171408916622049	0.0185031693174573
C7H5orf30	95.1827083053828	0.490536812319803	0.17744204591138	2.76449028639353	0.00570118045801983	0.043799843277154
TBC1D4	402.401042148021	0.491173222598453	0.139193509407541	3.52870780174355	0.000417593943176502	0.00646254343477795
ZBTB44	1220.86867763742	0.491861715434155	0.0990863221148954	4.96397186751788	6.9065952026641e-07	4.47329939283661e-05
UFSP2	106.362048501098	0.492274606177815	0.162151784722182	3.03588768400693	0.0023982868365928	0.023628192143615
DOCK3	55.3215582639947	0.495059976786339	0.174481088367637	2.83732742280489	0.00454929328738632	0.037526304888287
LTBP3	789.427475514476	0.495443518089262	0.124880786449365	3.96733182241889	7.26817659423506e-05	0.00171119001290373
CPEB3	392.648481653163	0.495881698384922	0.113555834898003	4.36685352919407	1.26049193606612e-05	0.000460425122338513
HEATR6	214.300412549038	0.496497917356848	0.119017194959383	4.17164862208598	3.02403714774501e-05	0.000876297540990429
CCDC82	194.288109354504	0.497608058544028	0.134629004782046	3.696143036559	0.000218899674987371	0.00396705145205464
ZBTB5	114.594085558128	0.498304336444919	0.12891379504253	3.86540739321592	0.000110903924289422	0.0023508271224379
FNIP1	404.546222955587	0.498537503249995	0.0894181224610623	5.57535194800233	2.47029922662516e-08	3.52647818168224e-06
MYLK3	338.977742634086	0.49944411764911	0.133591676967358	3.73858708107349	0.000185057392578674	0.00348915488163833
NAPB	68.0672006655512	0.500738542183441	0.163733537603716	3.0582527532959	0.00222631710943074	0.022343024649165
BCL7A	74.3634810717642	0.501995226750578	0.182027779571764	2.75779459559174	0.00581927513684289	0.0444386785832052
ZNF667	121.67404756353	0.502400673591969	0.150076478165701	3.3476310194144	0.000815054504597378	0.0106833291213387
EOGT	136.323130276132	0.503089945161055	0.149925311389814	3.35560380363656	0.000791919307017743	0.0104715983980891
ABHD4	80.8272374902311	0.503592293630861	0.178824787893139	2.8161212970754	0.00486073110244154	0.0393300336166323
RILPL1	66.016657713556	0.505093953178156	0.166283505523828	3.03754693880794	0.00238512255211295	0.0235648760621894
ATP8A1	1701.6056757553	0.505912969969925	0.102693211896426	4.9264499632184	8.37370427840139e-07	5.22743818093647e-05
CRTC3	244.400802944895	0.506973753324972	0.102924863781172	4.92566844103719	8.40724510872555e-07	5.22743818093647e-05
ZFP57	181.114260055153	0.507738554718404	0.154864628735674	3.27859601552412	0.00104324867163538	0.0128477543276224
DENND4A	241.646211340337	0.508050669826775	0.130416126497257	3.89561232550071	9.7950954270445e-05	0.00214449741822148
ZAK	82.573563748312	0.508669904487383	0.146719085004084	3.46696480879242	0.00052637079825152	0.00764858847688468
GAREM	283.897267441866	0.508740231842077	0.13671827517912	3.72108433327993	0.000198369173310636	0.00365155886133658
MED25	341.020553616203	0.509413978300801	0.104380689478254	4.88034693818467	1.05899377319712e-06	6.12203425083787e-05
NEDD9	492.093896605943	0.510708072139698	0.107382760818351	4.75595959954517	1.97505968634991e-06	9.9036146996542e-05
KIAA0754	305.350149855863	0.512078150657398	0.106706609724873	4.79893562336685	1.59511050864552e-06	8.55003678772065e-05
BCL6	135.580846576478	0.512249362094311	0.178200676846935	2.87456462656596	0.00404584961108932	0.034429097359574
JMY	535.260851969166	0.51229085577868	0.126265911552136	4.05723801049145	4.96564708690064e-05	0.00128647042121741
ECT2L	495.337670727735	0.513147840241249	0.118791870340923	4.31972186959055	1.56225971627173e-05	0.000542651093024115
RPL22L1	198.533868740469	0.514133860164052	0.12472824054842	4.12203249162696	3.75544215163449e-05	0.00103626500397173
LRRC69	62.5892676469754	0.514733546860573	0.185370992809769	2.77677504478169	0.00549011621370848	0.0425737461814459
FERMT1	846.288963666759	0.515810046234509	0.116749588857545	4.41808875972908	9.95775293921906e-06	0.000384831391214571
MAN2A1	175.455819063941	0.51797576921743	0.142386508530831	3.6378149486352	0.000274960860728361	0.0047256786751717
TLN2	157.003099362286	0.521204037107142	0.163679934546868	3.18428791256573	0.00145110603412598	0.0163717527559858
FGFRL1	252.62798050125	0.521651306995385	0.186162445399514	2.8021296447621	0.00507664680569622	0.0405229874935748
KNSTRN	115.940212577804	0.522688311969215	0.170995301293029	3.05674078771031	0.00223757683204001	0.0224078023480599
LOC614705	157.098900247013	0.523386571986457	0.155591296834031	3.36385506539452	0.000768618958858207	0.010270276250646
LIG1	81.0981579330797	0.523550257788097	0.192734797154355	2.71642830209225	0.00659904867162704	0.0486154243897116
CHPT1	107.063767159082	0.523788306437426	0.138647807453693	3.7778333177924	0.000158198697593172	0.00312097201668395
DTWD2	72.6752483268542	0.524103403602539	0.172272281369099	3.04229676090276	0.00234780303599041	0.0232618728565905
ARHGAP19	77.2160763807766	0.524175122432796	0.168081796997429	3.11857162284393	0.00181729966934954	0.0193005306899166
PRSS23	128.013024916091	0.524430828188357	0.183064098627274	2.86473881072727	0.0041735332621347	0.0351042939214318
SIMC1	373.516829020026	0.524742905433859	0.121529264641661	4.31783165134018	1.57569538056217e-05	0.000542955132366127
STK17B	109.456159286418	0.527787815686466	0.183096274612938	2.88256993104966	0.00394445570670425	0.0339169854559265
LOC101906526	131.291419412742	0.527984909184782	0.176356771476696	2.99384540079625	0.00275485495260427	0.0262179733244447
SLC1A4	1786.59687035532	0.528269175071114	0.172941505186418	3.05461187296642	0.00225351949821961	0.0225351949821961
CNTROB	137.865553622865	0.528782409903751	0.151411099758767	3.49236225578062	0.00047876845684284	0.00712175945465629
PLEKHS1	286.328944242679	0.528821239565488	0.157412880124254	3.35945342686101	0.000780968136486787	0.0103892117013498
ZNF395	153.925045415751	0.529081994294143	0.163687805969034	3.23226272819756	0.00122814081578054	0.0145731043365308
TLR6	118.925685838824	0.53087250883479	0.14305853255172	3.71087623622076	0.000206543072360165	0.00378707415769162
ZMAT1	126.035611702684	0.531288954853557	0.179959433038057	2.95227066391792	0.00315446294126882	0.0288870463188147
CRYZ	78.8140757917953	0.531766017681371	0.15490740687824	3.43279916950225	0.000597384414354782	0.00839097184420019
SRSF10	1151.7975386162	0.53201856400594	0.124911241714551	4.2591728070538	2.05184802064704e-05	0.000649442393865432
PITHD1	67.2826434438758	0.533115262939488	0.190977915008979	2.79150216355867	0.00524640068897304	0.0414511476803288
TTC33	71.5556336225744	0.533407577480074	0.179725263773276	2.96790538114313	0.00299836613982981	0.027871855346325
NFKBIZ	218.264668762853	0.533611648936535	0.161698147568025	3.30004800278896	0.000966682921638979	0.0121181846538793
TNS1	396.921244210765	0.536068912818928	0.181635730548802	2.95134063765553	0.00316397769340108	0.0288929816779903
SAMD11	116.087416680363	0.536418746767977	0.174009139278512	3.08270444295116	0.00205128774203987	0.0210487806882914
HSPA4L	2011.62232694588	0.536441809189397	0.164814338947979	3.25482486908324	0.00113462309167671	0.0137194270117175
ZNF239	87.7289045500975	0.536855008118306	0.175348827870341	3.06164012978333	0.00220127928805955	0.0221872458501103
SCUBE3	119.115049565132	0.537262602717238	0.187720476404024	2.86203515465679	0.00420930215387489	0.0353046385687708
TTLL7	78.9528084369261	0.537518046611582	0.18328761377799	2.93264795984882	0.00336084738283196	0.030189835753322
STOML3	67.2473790608807	0.537678431812972	0.197158361912971	2.72713988184946	0.00638859498425182	0.0475406616115335
EPB41L4B	205.32936951664	0.537731068574135	0.118431838067978	4.54042660610812	5.61405193117807e-06	0.000242409217645621
SRCIN1	277.920206990521	0.538271511980958	0.163839759323658	3.28535340995972	0.00101854527161282	0.0126549274865572
BROX	219.739288172687	0.53842994477968	0.121322986255509	4.43798789823499	9.08037231640913e-06	0.000356838226703831
MLLT6	467.689996816614	0.538446761023272	0.135697838027703	3.96798334335547	7.2483398640596e-05	0.00171002149575369
FGF2	484.142228766881	0.538533021953852	0.116951933103575	4.60473809763294	4.12985272318763e-06	0.00018564449311453
LOC104970905	70.5779055696047	0.539839733420999	0.162744381550892	3.31710212221481	0.000909563638328011	0.0115890667579316
MALT1	66.6103839627269	0.539894135139164	0.184308345599555	2.92929836347285	0.00339728149529916	0.0304276364399713
KIAA1551	1099.33804796237	0.540383881547697	0.168578999727658	3.20552312221982	0.00134817214613433	0.0154724596590807
NFATC2	67.4893213135806	0.540895703442136	0.174745766388835	3.09532937260731	0.00196594449463277	0.0204699976603811
CLK1	947.766882426484	0.541474404654558	0.109690780481811	4.93637115422244	7.95895762588288e-07	5.03827227086432e-05
LOC101904409	90.4962000368343	0.542200999096206	0.174183733914201	3.11281074823717	0.00185314808922372	0.0195316273531135
SSH1	252.667329559188	0.542254827193076	0.130576557036425	4.15277320447199	3.284702394252e-05	0.000934003790560681
C3H1orf226	43.6551368476134	0.542844938773953	0.192204730655676	2.82430581662648	0.00473831503986649	0.0386968620627664
LOC104971814	243.693902414562	0.542920956588009	0.136034130494467	3.99106426170079	6.57774525612035e-05	0.00160598003722729
CDK5RAP2	775.641340999104	0.54326256736865	0.156182235308443	3.47838898768331	0.00050443732976743	0.00741289731454448
LOC104975187	70.848687809159	0.543638241798745	0.194114962382877	2.80059937227538	0.00510078001460818	0.0405454047752093
RAB11FIP4	80.856145237846	0.543686627135269	0.190535558174574	2.85346542316856	0.00432452337011913	0.0360979009236078
LIX1	842.733696605832	0.543816064806601	0.130590557605765	4.16428319762832	3.1233224837133e-05	0.000900933640147404
CUBN	215.144401991729	0.544040969527446	0.179796021837555	3.0258787929078	0.00247911660360454	0.0241860817883037
NLGN3	54.8973216898642	0.544443919884271	0.187401493143913	2.90522722498359	0.00366986572847686	0.0321084562485249
SLC38A9	58.9715367462124	0.547214592376041	0.195956072526365	2.79253704833473	0.00522964785254993	0.041358266510556
AKAP8L	950.491834866383	0.547545840423386	0.124531094942491	4.396860404032	1.09827929004227e-05	0.000408641682651365
REV3L	2484.42309207364	0.548546624869907	0.138222181890727	3.96858606459828	7.23003453694575e-05	0.00170858417520052
RNF38	228.061764390905	0.549022034709146	0.117528402568114	4.67139876585118	2.99155528886856e-06	0.000141391413821862
TLDC1	118.137250478463	0.54910502385896	0.135790584956139	4.04376359403949	5.25999577966067e-05	0.00134528959702839
LOC104976601	75.9078267866183	0.549583322086637	0.178386892467677	3.08085036116776	0.00206410354151251	0.0211242198579078
MTURN	648.805507956955	0.550161137735268	0.181350053542568	3.03369713428912	0.00241576820426944	0.023700278525757
PHF1	143.961729724326	0.551786740727206	0.150191918198041	3.67387771157985	0.000238897100695738	0.00424969425811186
CCSER1	269.162814422733	0.552668597866328	0.151067998965005	3.65840946893296	0.000253785354936158	0.0044547768074741
FUT8	73.8662076177697	0.552704924014362	0.200473458724393	2.7569979962994	0.00583347089839641	0.0444742549692457
CLCN7	116.036702492464	0.554482267102658	0.181387267778536	3.05689739910329	0.00223640811721607	0.0224078023480599
HES4	62.9587384968824	0.555824895528896	0.198090232566602	2.80591772914405	0.00501735008156667	0.0402712149404003
TLE3	353.40306188945	0.556322295273598	0.144747445536038	3.84339974507591	0.000121341581317814	0.00251864795643355
ZHX3	262.510872826618	0.556916777278617	0.137425930367747	4.05248686174675	5.06760706637176e-05	0.0013080410121502
DGKE	84.4039414888693	0.557903899445061	0.155995473697779	3.57641081641849	0.000348344081306474	0.00566666709009019
CCNG1	591.872958186359	0.558024719782024	0.168937563777068	3.30314174838225	0.00095608046177977	0.012028386385161
ECE2	35.8148696317962	0.5591598420469	0.202747736907327	2.75790916621912	0.00581723599996695	0.0444386785832052
PLAG1	218.694891209101	0.559174247067941	0.160720185081054	3.47917871539247	0.000502953051547225	0.00739885719363373
ACE	194.351131707591	0.559803765423003	0.140339141062265	3.98893538314184	6.63704962522507e-05	0.00161482303055476
EYA3	154.192361401415	0.560821965482087	0.169845497372356	3.30195368236689	0.000960139234290741	0.0120577629153747
COL27A1	1066.91008944347	0.561517591625557	0.201265341684826	2.78993684121171	0.00527183244738377	0.0415743720061437
PDGFC	415.755240373657	0.562285130278616	0.159858943330937	3.51738300380596	0.000435824429798389	0.00667818595057992
C22H3orf67	92.4098776016289	0.56284843265399	0.20763495076027	2.71075958355315	0.00671292801408985	0.0491655562421241
LBH	375.10864959902	0.564429729889953	0.18078282819204	3.12214238229737	0.00179540084481281	0.0191299754904274
FAM193B	149.121743499977	0.564944106116824	0.156949760619439	3.59952193547247	0.000318802741247105	0.00529614085711706
PCSK6	142.872557992002	0.565117056795478	0.132538150692575	4.26380671408552	2.00973308938288e-05	0.000643390524495802
CD47	1044.82424859187	0.565869686932036	0.181041321598955	3.12563829038742	0.00177419628726733	0.0189763043263531
E2F5	71.0880814766418	0.568364765545384	0.176793836469128	3.21484491143238	0.00130515015132515	0.0151674630747699
BZRAP1	102.286322705884	0.570222095999063	0.194055997930682	2.93844097621116	0.00329867461843583	0.0298311078416699
LOC530929	98.6099747766051	0.570639651714642	0.159196423148035	3.58450045817933	0.000337723971891739	0.0055313504082565
MAST2	147.328067604904	0.571969599965222	0.19535162346637	2.92789785831336	0.00341262134652937	0.0305064361903808
LOC101906742	96.1755375342959	0.571978709294998	0.197396017136466	2.89762031469749	0.00376005486193997	0.0326835288176799
ALG13	390.605833717691	0.573963649981594	0.127032191735866	4.51825353981941	6.23517951151745e-06	0.00026038854139143
OSBPL6	174.405828654093	0.574152534390707	0.144500913449712	3.97334882308905	7.08691447583559e-05	0.00169480228234085
LOC100296257	49.6359791102939	0.574936825810046	0.207556687348516	2.77002313514789	0.00560523111310919	0.0432765912099324
ZNF23	137.567224322386	0.575818175134557	0.130698573747921	4.40569593548234	1.05444789414381e-05	0.000395635720512889
NOD2	78.4265335998746	0.575896178503273	0.186577407906878	3.0866340408733	0.00202436653478459	0.0208548511204981
LOC101906607	100.780805464821	0.577070414063036	0.156843250911026	3.67928113394179	0.000233892320216008	0.00417366525487494
CRYBG3	1108.40109495409	0.57724920719884	0.125768789494579	4.58976515174077	4.43744987983715e-06	0.000195835721826251
CYP7B1	96.4260118197614	0.57746985573701	0.172510041671017	3.34745647350933	0.000815567941500335	0.0106833291213387
SMAD3	80.1353901971075	0.577853278712484	0.198159590927693	2.916100482481	0.00354436330948876	0.0314230942330468
LOC101909987	132.734470767321	0.578895153126553	0.154922191024854	3.73668322980071	0.000186463586106043	0.00349835725481111
PLEKHA1	168.735875177205	0.579025992546876	0.152109317670158	3.80664380996348	0.000140865395629731	0.0028530984051966
SVIL	233.435763789962	0.579210760844429	0.173408942988	3.3401435408352	0.000837350982872136	0.0108972467445406
LOC104968492	87.5866427933703	0.579535951709839	0.160177793884976	3.6180792459035	0.000296797527944188	0.00503296656477477
UBQLN4	80.828464899294	0.580979230870273	0.180035129782206	3.22703258843482	0.00125081213550855	0.0147545208901894
DNAH5	7414.0868635999	0.581727727984587	0.157441423547612	3.69488356289326	0.000219987575166111	0.00397113055041793
PREX2	295.963456875764	0.582863525541163	0.177132126163646	3.29055794770213	0.000999889051403317	0.0124756130005762
ITGB5	243.829819005817	0.582975874023254	0.143199243708638	4.07108207365544	4.67952571712116e-05	0.00123057452598731
ATP6V0A4	146.474789830871	0.583001938898009	0.17566191248635	3.31888643728225	0.000903771758773212	0.0115362836726617
WIPF1	57.7002263696269	0.583223947940161	0.209571501243015	2.7829353918874	0.0053869532230472	0.0420555109321598
FBXL21	51.8592440134842	0.583565148687865	0.208080552731788	2.80451556393197	0.00503922546354606	0.0403403851764631
LOC104975992	117.516823616286	0.585362072712047	0.17661053462872	3.31442330970021	0.000918323668288871	0.0116582106346291
SPRY1	264.243011500386	0.585961864603222	0.190406013381776	3.07743360724817	0.00208791343831635	0.0213055499650224
NUDT6	76.5844698346278	0.586193695809795	0.194814495122789	3.00898398468925	0.00262122933007248	0.0252381268600922
LOC789003	130.54061959986	0.586463837580286	0.147230568889756	3.98330212266871	6.79642636664869e-05	0.00163934491154164
MBTPS2	96.2751638474876	0.587833383991513	0.154072751873625	3.81529749318473	0.000136018964884025	0.00277796396894526
PLCG2	247.114763129627	0.58831512126342	0.140388666540563	4.19061691916161	2.78197014189776e-05	0.00082455397201155
RAD54L	263.224664591119	0.590852970625775	0.142649995339216	4.14197679586846	3.44325186134562e-05	0.00097149320407594
OGT	2158.48819948893	0.591330375223237	0.111469976054966	5.30483988739397	1.12771935702882e-07	1.1952116518813e-05
MAP3K5	145.616833744082	0.592104210269258	0.183576612974794	3.22537931534098	0.00125805864274341	0.0148150171818016
PTPN14	117.658154967972	0.593798768096547	0.147519169507631	4.02523122980184	5.69193576643888e-05	0.00142451129467764
ADRBK2	143.120681782496	0.595978951214056	0.157808664777548	3.7765920651706	0.000158988808439387	0.00312607175763341
LOC101907725	60.1129520484328	0.597086775613171	0.214197582169907	2.78755142595189	0.0053108024362696	0.0417639831834804
BTBD11	77.5812278648467	0.599525877542884	0.201159700963885	2.98034782647902	0.00287921251281786	0.0270999598709211
LOC100848012	139.955344457634	0.599610716918966	0.208742998098269	2.87248301682766	0.00407259968313661	0.0345516492220019
CENPI	68.7038533151509	0.601849143964338	0.188820346111648	3.18741680310484	0.00143549748918348	0.0162480662408389
LOC101904701	32.5889643112652	0.601988886232692	0.21232275368417	2.83525376243072	0.00457892983653007	0.0376448672908441
HHAT	92.1877652512485	0.602095245793146	0.152022407728166	3.96056906867153	7.4771361558386e-05	0.00172901049289557
LOC101908655	60.048465447679	0.602940544942153	0.202635267000035	2.97549658491604	0.00292514607144535	0.0274465416093363
CSRNP2	66.1211713857357	0.603316048675083	0.186493546267353	3.2350505459861	0.00121621198170953	0.0144806856375458
ZNF521	71.7941959689913	0.603368811980931	0.192999869532492	3.12626538786003	0.00177041704576749	0.0189503706735173
ZNF862	109.130261848502	0.603589240074596	0.176135649653475	3.42684312495558	0.00061064173470549	0.00855142929782764
PRKCE	149.41576278038	0.606021662530912	0.17524207153535	3.45819732226039	0.000543802935535177	0.00781891373909263
NRDE2	117.989940581738	0.607652557428033	0.140693368314365	4.31898507163675	1.56748383301116e-05	0.000542799475837281
LOC784650	128.948281370308	0.610572579494061	0.176004856952767	3.46906665000679	0.000522269870882151	0.00761099530587635
AMIGO1	79.2576772548031	0.611601613220044	0.173388658034235	3.52734498411821	0.000419749467581793	0.00648156186696389
HIST1H1E	129.015840537604	0.611817952943708	0.15715043177694	3.89319931244049	9.89308052514227e-05	0.0021591918338025
TXNRD3	48.1298670294999	0.613044995161108	0.209923252956547	2.92032915137804	0.00349661861601302	0.0310734082217333
TMPO	281.452894607874	0.613123308326414	0.145239746740835	4.22145674365894	2.42728538950578e-05	0.000741434991248599
MET	482.451177303858	0.613562165002406	0.172727693387312	3.55219335689615	0.00038203401452229	0.00605970052513246
ZBTB25	54.4561005830549	0.616137401141299	0.208112849647789	2.96059278503972	0.00307047618211595	0.0283350671423497
ZNF286A	373.593614559638	0.617450389392819	0.125249721192065	4.92975460157701	8.23329720284229e-07	5.16519407478761e-05
CTSK	70.2342875366232	0.620269607707108	0.170910003536052	3.62921768693468	0.00028428144051528	0.00486197720392269
HIST1H2BB	55.6993432536746	0.620803878414634	0.181702763967157	3.4165901765085	0.000634106588707408	0.00878331799605608
TRAK1	122.789117703463	0.621451346578337	0.195569636669385	3.17764739538231	0.00148475199185518	0.0166530727702181
TGIF1	362.027122778765	0.6214559298528	0.123037551440639	5.05094519986956	4.39629193176404e-07	3.09065950378789e-05
NCDN	98.3244417268589	0.621515660728408	0.187841080491595	3.30873129084358	0.000937197384281589	0.011854784273146
ZNRF2	176.176505640559	0.624348671504718	0.157872310698832	3.95476995770189	7.6608327213113e-05	0.00175985303400895
KALRN	149.045050893578	0.625348347114639	0.214394562196629	2.91681067237661	0.00353630354262978	0.0313715196965064
AKT3	126.789182691915	0.625873658081011	0.178689411530183	3.50257831575707	0.000460778303698207	0.00693149297713754
HECW1	1955.04180080533	0.626729063455212	0.161570430629071	3.8789836792231	0.00010489379144014	0.00225416918932037
EPB41L2	73.1958815620251	0.627464886376127	0.214197245320871	2.92937887896819	0.00339640151351802	0.0304276364399713
CCDC33	205.738658939853	0.627895825436107	0.151268183097798	4.15087834452378	3.31201785420353e-05	0.000939860644630982
LOC101908080	24.7175929219737	0.628605907002601	0.229855444596667	2.73478797992204	0.00624204674252666	0.0467485192333769
TYMS	39.9522693919972	0.628772818834885	0.198141169882736	3.17335775905131	0.0015068671782565	0.0168513763579604
LOC101907169	185.657155413893	0.62885800870598	0.205910137729982	3.05404102798778	0.00225781200721414	0.022550503022329
LOC104975480	82.6467865551328	0.6314681115913	0.20375592308108	3.09913990250001	0.00194083348994208	0.0202793294768001
PARD6G	61.6264505206428	0.631512587711625	0.208965167151038	3.02209500426056	0.00251031748046062	0.0244053798135123
MARVELD3	54.0843316907908	0.632450253157309	0.203426497041132	3.10898659887669	0.00187730233053988	0.0197025203332731
TTC7B	110.31329493103	0.632551971771777	0.154315509569593	4.09908228625917	4.14791557093543e-05	0.00112459958987184
KIF23	46.4827106900749	0.632693326506807	0.214351135853038	2.95166771096837	0.00316062855010612	0.0288870463188147
ZFP82	53.0586922822574	0.632992050668457	0.194811295686567	3.24925743364945	0.00115706712924013	0.0139529211980968
NAALADL2	832.743638247702	0.633473240253832	0.141701601864413	4.4704733885787	7.80466549569905e-06	0.000312857507979455
GALC	1174.81642856053	0.633535530914042	0.130083205540399	4.87023308106663	1.11466683392376e-06	6.33910122219246e-05
LOC790874	34.0189132358729	0.633608925224036	0.225306538455811	2.81220833432805	0.00492026235089405	0.0396068718780218
HIP1	310.399639090814	0.634260292272066	0.159454548829943	3.97768703951181	6.95888793254894e-05	0.00166703496877328
SNAP25	90.7975386353994	0.637402504263655	0.189456642630235	3.36437136969477	0.000767182363165282	0.010270276250646
RRM2B	98.9547388115614	0.637642112367108	0.160782790344032	3.96586046928733	7.31316367814168e-05	0.00171300265001671
NDE1	584.443101870553	0.638647527677089	0.12913606760219	4.94553953465946	7.59332572302336e-07	4.85071355548387e-05
TCP11L2	226.760516533895	0.638718505191508	0.192861233606722	3.31180348298491	0.000926966365984257	0.0117466118298186
LOC782389	695.725422647655	0.638840402520018	0.119929033646238	5.32682022940704	9.99469951238622e-08	1.10099091478963e-05
EXPH5	414.717724480609	0.63955652249484	0.157083489839681	4.07144330156892	4.67227356636686e-05	0.00123057452598731
SLC35D1	48.1010563610822	0.640626623622065	0.206971424181105	3.09524189707223	0.00196652443570781	0.0204699976603811
SLC25A36	514.311240457044	0.641684572597541	0.115772296895305	5.54264353222454	2.97939002518827e-08	4.06450776598159e-06
FRY	1363.00919099819	0.642694309889274	0.203762341661037	3.15413684712365	0.00160973583060474	0.0177324443072129
RARG	49.6761128979916	0.643099330102078	0.229329039430284	2.80426470062279	0.00504314829955625	0.0403403851764631
PLOD2	94.602999349671	0.644636221484938	0.192481859412662	3.34907519831727	0.000810817860498828	0.0106410336476347
LOC104968811	133.308547583548	0.646871463221555	0.206546551640654	3.1318434419906	0.00173712479863642	0.0187036752773636
LAMB3	136.138979695684	0.648058025389627	0.174153859779613	3.7211809500503	0.000198293281999855	0.00365155886133658
KANSL1L	316.248560084138	0.649480200480574	0.158373161288537	4.1009486405168	4.11459883204656e-05	0.00111773277010352
MAP3K6	22.132541310183	0.649915703886219	0.240073484698166	2.70715320645814	0.00678629313860415	0.0495430655506069
CDR2L	42.5377343958429	0.650181824643171	0.206597368080313	3.14709635792852	0.00164900609219946	0.0180372128458721
PLEKHA7	101.485198524918	0.651090409309508	0.163432292685339	3.98385410013841	6.78065116853661e-05	0.00163836459149961
LOC104971257	25.9891557590087	0.651380779036423	0.234134996961008	2.78207353659693	0.00540128000557132	0.0420976576974967
FRMD4A	197.971657029535	0.651832932506916	0.196131214060966	3.32345330970264	0.000889103049897541	0.0113906150806471
ZNF704	135.593358620602	0.652260546163572	0.14805208711899	4.40561534022379	1.05484005540606e-05	0.000395635720512889
LOC104975663	345.22435319314	0.652775058400157	0.171592012325729	3.80422753689146	0.000142247383811503	0.0028674940915316
TNFRSF19	51.8200283043928	0.652830151578986	0.201054328014167	3.24703356563897	0.00116614635869989	0.0140359068530443
MLXIP	176.77338166546	0.653157907359525	0.1806215294919	3.61616862174126	0.000298995649073111	0.00505797960161164
LOC101909607	61.2008228216656	0.654367544743253	0.185421905193406	3.52907356906245	0.000417017182939748	0.00646076455074981
LOC104968622	109.299471219431	0.655952628333799	0.210522523548632	3.11583111050001	0.00183427293273084	0.0193964310876073
LOC101902351	146.609611334019	0.656003346586428	0.22331403952872	2.93758219577619	0.00330782473049473	0.029855785793304
SLC22A5	300.406104749447	0.656405452268988	0.152094130243393	4.31578425293965	1.59037252757135e-05	0.000545326266194196
LRRC58	89.9011880590855	0.657437436482159	0.166186137495238	3.95603054737942	7.62054208418306e-05	0.00175347670654146
LOC104974988	59.7329142415212	0.657564144523744	0.189284260288424	3.47395046752316	0.000512855698401105	0.00751293321532091
LOC104970795	32.4711580431411	0.658880939536776	0.229580110693725	2.86993911426311	0.00410550843816921	0.0347255520253853
TNK2	108.27707832636	0.658882621743775	0.17282424000749	3.81244333384726	0.000137599782363861	0.00279693045332871
HDAC9	192.818063877749	0.66165148911217	0.208680651725981	3.17064128197657	0.00152102846677405	0.0169773577102547
IGF2BP2	134.238117352297	0.66273983976495	0.167062482059146	3.96701779834875	7.27775595194937e-05	0.00171119001290373
ASTN2	74.2200954564538	0.664301243230125	0.178574868175192	3.72001530796824	0.000199210703292986	0.00366223093175937
TCF7	90.0296035458982	0.664778171367282	0.161231122369026	4.12313802446737	3.73745589853844e-05	0.00103334007945756
LOC100847567	71.6802030532176	0.665034150462364	0.176737872954996	3.76282762343591	0.000168003004154733	0.00324635639243745
LOC510670	36.8753907080777	0.666289636134267	0.212026437209778	3.14248376241422	0.00167521004481652	0.0182099366954026
CFTR	250.799884416654	0.66653669031435	0.22272059761175	2.99270340265639	0.00276518335918115	0.0262983787865019
LOC104976425	112.567215127086	0.666550170704861	0.181326279535012	3.67597114116136	0.000236946309348789	0.00422277562775739
PARP8	104.677486086553	0.668399215833672	0.206932334591667	3.23003757316421	0.00123773950756659	0.0146396032688074
LOC104974660	19.5322049187485	0.669731617643951	0.243340143149482	2.75224469327505	0.00591882773114243	0.0449648965692761
RAD1	26.9052787176621	0.673960405019933	0.233294660823422	2.88888053691913	0.00386615922166193	0.0333051524082822
GPCPD1	1288.73506706358	0.674082668464241	0.139408775746981	4.83529580438797	1.32947786038522e-06	7.23711878085186e-05
SFRP2	33.200710817922	0.674694436794885	0.24697272608247	2.73185807800327	0.00629782631949399	0.0469651333740517
ZKSCAN1	2366.53552896453	0.675576688118896	0.17069632140485	3.95776946192411	7.56529209032266e-05	0.00174650885055469
ANXA3	42.5772836462515	0.677586742779417	0.238439507571172	2.84175533526953	0.00448659084999534	0.0370746639051594
LOC104976914	39.6047820625125	0.678575623704718	0.224759884337875	3.01911360073773	0.00253515451654119	0.024578525077208
LOC100848461	486.543251954558	0.678626581112665	0.220025428414453	3.08430978184196	0.00204025031820823	0.0209567562053841
LOC104974273	47.6167116708505	0.679344317677215	0.24135925009302	2.81466037624576	0.00488288068616656	0.0394636053145408
LIN9	43.7210064158393	0.680066880374389	0.227690225068766	2.98680753716589	0.0028190713625156	0.026647843487563
PTK2B	126.572800678037	0.680927249301825	0.158439108927691	4.29772203283842	1.72562372754277e-05	0.000581722312007791
ABCA1	744.584519391491	0.682164520102049	0.191613864434778	3.56010000692953	0.000370713587078703	0.00592718066654977
TMEM63A	295.203137024516	0.684929029766732	0.15325311570097	4.46926658968014	7.84882564632123e-06	0.000313728773691526
COL11A2	262.867913111247	0.686334069598025	0.203849470353453	3.36686707308091	0.000760273253082646	0.0102271373179098
CLDN4	145.692541880133	0.68764490465066	0.161156451497869	4.26693997205412	1.9817245451385e-05	0.000638809363743954
LOC789374	42.8164074250474	0.690376577975736	0.230332813859532	2.99730015193042	0.00272382384456968	0.0260288904272745
LOC101902030	54.2874282140201	0.691258347582959	0.223833638809755	3.08826837314872	0.00201326568430919	0.0207892372004423
LOC104976546	39.0581922956669	0.691690431643219	0.234713846039495	2.94695197285817	0.00320923043124678	0.0291729264023018
ZNF529	31.7039525001581	0.692603978734162	0.213330420491516	3.24662547956543	0.00116781955517824	0.0140359068530443
SUV39H2	19.3594493062286	0.696215306316206	0.247494064319581	2.81305860094166	0.0049072707208509	0.0395722784304196
CDK2	28.5890867973921	0.69808429461504	0.222601406545643	3.13602822842857	0.00171252719251764	0.0185005833384724
EMID1	175.475744263537	0.698663227631124	0.185950271691718	3.75725843944674	0.000171785059665456	0.00331029336738254
GRB7	131.87251285796	0.70170665477497	0.165419184804873	4.24199076789489	2.21545807564623e-05	0.000688761299517573
LOC104976243	39.8627150998384	0.703422485816513	0.203319186444429	3.45969555612388	0.000540786437078466	0.00779155741990498
RHOB	674.482939759092	0.703533614834412	0.169146777536206	4.15930841297772	3.1921264135219e-05	0.000913248436097573
PVRL3	28.9950568378806	0.70409111114918	0.259611727783271	2.71209285174116	0.00668598614516481	0.0490235566933206
HECA	236.326213040795	0.705270520800425	0.168955753517634	4.17429123375083	2.98915177669268e-05	0.000871126088963113
LRP1	309.955010639225	0.705674763427836	0.215781467377158	3.27032145997231	0.00107425331127649	0.013180600225623
LOC613546	197.765528446194	0.705846484297328	0.143905879901366	4.9049176085169	9.34665639730355e-07	5.56424353184156e-05
OSBPL3	114.407493010862	0.707721581335869	0.183235576770658	3.86235901241858	0.000112297374978303	0.00237676289855742
SDK1	507.791675442944	0.707996783838905	0.244643031468145	2.89399939000958	0.0038036890094022	0.0329496032455336
POU6F1	190.562005172631	0.708014174502519	0.176097273447561	4.02058567200562	5.80536316976159e-05	0.0014503041204458
LOC101904771	22.9075544967	0.709697210774906	0.251140412195994	2.82589808852048	0.00471482618604569	0.0385507997327757
SLC28A1	52.7740389262882	0.70985041787809	0.214978163067886	3.30196522171386	0.000960099735957053	0.0120577629153747
LOC104974252	27.8488642279233	0.710677022314712	0.260134218221753	2.73196285814614	0.00629582380122093	0.0469651333740517
LOC104972398	19.2323915475052	0.711921727297294	0.242481427911947	2.93598455530301	0.00332490876335373	0.0299520113324654
CYBRD1	59.8654684345636	0.712398770128776	0.178292962828815	3.99566398373656	6.45131830811006e-05	0.00158618529227522
STK35	60.3196215016978	0.712644530508227	0.23230551974297	3.06770382079909	0.00215710299370528	0.0218867165939731
LOC507019	847.217031399098	0.713678819138952	0.226173999707853	3.15544147453201	0.00160255414064506	0.0176811769933947
SLC2A13	64.0374545047548	0.714017217343179	0.167171449607172	4.27116722993676	1.94452520059018e-05	0.000633006877898633
LOC101906908	19.4282951638412	0.715873434815285	0.251957982554977	2.84124133538448	0.00449382907037449	0.0371125553096453
LOC104970691	20.170500473609	0.72009296870107	0.259342448267111	2.7766105144477	0.00549289577251678	0.0425737461814459
SLC4A7	648.436558063953	0.720642996990027	0.150771315594968	4.77970888657602	1.75549196779723e-06	9.23283181559522e-05
RBMS2	186.95701543124	0.720989578697646	0.147222512379059	4.89727805243053	9.71732922397089e-07	5.68809354993108e-05
CD99L2	111.288218679453	0.722230555212903	0.140869103366677	5.12696210845444	2.94454749878205e-07	2.32735703434807e-05
WLS	459.347493594615	0.722733293334067	0.131712818475783	5.48719024995239	4.08377238139322e-08	5.38980902034822e-06
SOWAHC	31.389474800009	0.72410335449443	0.224161323179894	3.23027783839999	0.00123669974464193	0.0146396032688074
TUBD1	23.3346861040866	0.724578036283493	0.262274729861561	2.7626681253888	0.00573310269953194	0.0439967672882347
FZD7	47.3415393081333	0.725316612146131	0.200411869708693	3.61913001061469	0.000295595111842856	0.00501865972655529
MMRN2	76.518074239182	0.725915340606156	0.217767262787412	3.33344567642753	0.000857774202480725	0.0110908143185816
LOC101906490	214.939699607076	0.726004137284786	0.180682417337892	4.01812278129474	5.8663629028672e-05	0.00146032770482406
KCNH8	82.6016612835837	0.729368352488347	0.217952423202426	3.34645672560813	0.000818514544499018	0.0107118975468113
TGIF2	22.9614694848917	0.729468039243322	0.256832301089765	2.84025037406944	0.00450781379909169	0.037206085574804
HECTD2	58.7918598735109	0.729468467131859	0.226408380530146	3.22191460149917	0.00127337082613415	0.0149199814552905
LOC104975777	630.682921008694	0.731086510597689	0.14437295361171	5.06387444676057	4.10820267149227e-07	2.93390253067926e-05
ADAMTS6	2168.70170369961	0.732101899407616	0.161358963273005	4.53710091189025	5.70328203305484e-06	0.000243258889153772
LOC101909785	58.1349923001445	0.732495888984015	0.186977100726255	3.91757004541658	8.944605959853e-05	0.00200729593834029
LOC104976820	41.2898697490823	0.734443272906685	0.199975978223354	3.67265748332224	0.000240041128523694	0.00425624257040112
PHACTR2	102.436467873478	0.736494636555514	0.169070689753808	4.35613433427142	1.32379551004851e-05	0.000477316989319038
FLRT2	1162.1709271939	0.737676322287827	0.139795564602505	5.27682208219793	1.31443390140401e-07	1.32943852266043e-05
LOC104968890	26.5124466449253	0.738470756169968	0.221619962527323	3.33214908868565	0.000861780756148891	0.011132329435386
ROBO1	73.5861634920009	0.740461940858262	0.271667284559945	2.72562057686735	0.0064180729467209	0.0476586202360007
GREB1	292.127259708718	0.741370487639149	0.216875348810365	3.41841749975651	0.000629864094467696	0.00873319988265913
ADPRH	80.578593370738	0.743653147050165	0.202529082259567	3.6718338855507	0.000240816197762044	0.00426458051479873
CNNM3	487.870912755717	0.744349845481357	0.137488696847145	5.4138984698422	6.1667141496985e-08	7.70288669234661e-06
LAMA2	795.448593284803	0.746459304709433	0.203209817027768	3.67334273327666	0.00023939803964378	0.0042502266175336
CLIP2	92.3450586502489	0.746618179903434	0.178358423385336	4.18605505550134	2.83844528081692e-05	0.000837760537523812
LOC104975684	54.1111165278278	0.747286862412391	0.232764867599926	3.21047961454743	0.00132513667282024	0.0152959257861016
LOC104976623	97.4669284281094	0.747754284003032	0.271972118789094	2.74937845589567	0.00597084023595307	0.0452748265045981
MYO7A	103.835847528901	0.751566808688228	0.220260042207827	3.41217953630956	0.000644456525786014	0.0088739633816401
TSHZ2	890.00055755236	0.75261983139361	0.155797293646387	4.83076319093083	1.3601069432187e-06	7.34667804464461e-05
LOC511229	137.33812398006	0.75313000819635	0.190001144749722	3.96381826640259	7.37604128789549e-05	0.0017198469602943
MUC15	88.0109245722171	0.753428773276786	0.175708213664138	4.28795420296599	1.80326259439894e-05	0.000600480032500304
ARHGEF19	43.310837547564	0.753811558790063	0.265017027228355	2.84438915745792	0.00444966646512608	0.0368392543607271
BMF	17.3716541709616	0.754972471115826	0.275943572936991	2.73596686119671	0.00621972892388319	0.0466290285130827
SLC10A5	83.3736069690371	0.756408228414479	0.211397767318775	3.57812780148175	0.000346064236430997	0.00563613348972019
CLIP3	15.5244795070374	0.758097999219771	0.263820033949174	2.87354219416794	0.0040589685542972	0.0345197386471841
SLC38A2	657.914906872036	0.759068801067179	0.131929434299474	5.75359702781811	8.73642673695417e-09	1.62963480066652e-06
LATS2	77.3792365926463	0.761537429697874	0.177553995860251	4.28904697981152	1.79441417947897e-05	0.000599137335821261
USP28	156.047069113676	0.762422723059455	0.137616811713731	5.5401859232536	3.02150684533299e-08	4.06450776598159e-06
CCND2	66.0543886585047	0.764538269163827	0.229538562850725	3.3307617668628	0.000866086897586308	0.0111673324398456
LOC101906050	14.8865796048084	0.767313043887456	0.277315139412211	2.76693528349671	0.00565859870126896	0.0435920619397104
SGSM1	180.943743323117	0.768205458840632	0.156089247061708	4.92157834893604	8.58490203666272e-07	5.29087134330006e-05
LOC100847825	25.5755053945241	0.768463425988244	0.228584689339072	3.3618324491031	0.000774270896788393	0.0103260723032122
NR3C2	114.297318897415	0.769035321804525	0.194386270587808	3.9562224198192	7.61442710567954e-05	0.00175347670654146
PAPLN	37.4722195631049	0.769861534227472	0.232754536527162	3.30761129606439	0.000940953141107863	0.0118915396965664
DDIT4L	28.7039642439689	0.770004130864213	0.265517626813499	2.90001134804156	0.00373149150382045	0.0324851064956118
PRLR	59.7390873893524	0.770442906402723	0.258208537925984	2.98380104930369	0.00284691817812051	0.0268566320376979
LOC100848254	36.4945474100699	0.77114482973681	0.23934281580575	3.22192595228206	0.00127332038204843	0.0149199814552905
BAIAP2L2	390.953393220128	0.773466821079489	0.175424900582261	4.40910508435371	1.03798652997194e-05	0.000392646124359923
ADAM22	22.3281586078791	0.77598742838356	0.261359739836586	2.96903964194616	0.00298732055281409	0.0278407303472825
LOC101905010	32.5154411690921	0.776781584076868	0.220813859248725	3.51781172938923	0.000435120952613678	0.00667471724458921
TMEM54	17.4419977663676	0.777652144156752	0.253517592717015	3.06744843946508	0.0021589470264248	0.0218867165939731
GPR64	63.3260798541992	0.779153981214759	0.204692678688359	3.80645749622051	0.000140971506240879	0.0028530984051966
FRAS1	203.749337605283	0.781899766437305	0.193596305524058	4.03881553586847	5.37217909641959e-05	0.001366487010162
LOC787549	65.5022391979436	0.782304415453734	0.239306358926104	3.26904984457728	0.00107909290368332	0.0132193605276091
ARHGEF10	39.9263110357252	0.784789405976425	0.259061542023553	3.02935510939357	0.00245076427713966	0.0239596032405198
SLMO1	289.37379550526	0.786292265520521	0.165095960424647	4.76263782286424	1.91078606465344e-06	9.70002952688832e-05
CA5B	41.075231307271	0.787244104512812	0.208401776916849	3.77753067252837	0.000158391002991108	0.00312097201668395
LOC104973746	20.8103276875964	0.788411296402158	0.252861483639029	3.11795725096531	0.00182109215878131	0.0193154505696365
CREBRF	784.250317563267	0.789416463606694	0.141709611949148	5.57066279942941	2.53772061894707e-08	3.58613247061308e-06
KLF10	233.769143281402	0.789780324927793	0.170716907010391	4.62625722758508	3.72332835634037e-06	0.000170047924301471
AMHR2	25.921363661738	0.790378933647387	0.249291646057704	3.17049907666956	0.00152177316430732	0.0169773577102547
FAM181B	9.95969529594063	0.791107502224813	0.283954440097865	2.786036738683	0.00533568240320763	0.0418420385767235
ZFP36L2	759.625751824943	0.794532774365252	0.152217842784903	5.21970854289399	1.79204923747672e-07	1.68260193505364e-05
PDE9A	74.0851693570712	0.796215450363748	0.186421864228252	4.27104113382791	1.94562514293361e-05	0.000633006877898633
LOC100848658	153.285402371151	0.797992847560421	0.293976372306005	2.71447953895348	0.00663800007575505	0.048748357511713
CHRDL1	46.5787570757528	0.798183159822746	0.216266199714685	3.69074391132674	0.000223599164458064	0.00402593604989486
PLAC8	156.442914952296	0.798417691913833	0.253359959586732	3.15131756894883	0.00162535663043534	0.0178705271380469
RBMS3	129.211981251227	0.798481928794782	0.237297779776199	3.36489422508651	0.000765730080221197	0.0102701797944116
NRCAM	333.750372542139	0.800942653292277	0.246030027235451	3.25546707567435	0.00113206021275234	0.0137002788723229
LOC104970009	12.9153861823059	0.802509630328495	0.280618240562615	2.85979139744991	0.00423919756014578	0.035491546299485
AJUBA	45.7112822220372	0.804109897073082	0.213793907753281	3.76114504628929	0.000169137310732845	0.00326376686503794
RYR1	32.7589007196318	0.805183147197459	0.260627473137342	3.08940242371591	0.00200559574946156	0.0207839144703461
HIST1H2BL	19.0656975888795	0.805690271953776	0.294498256867636	2.73580659024375	0.00622275884445499	0.0466290285130827
LOC512464	238.93728656024	0.807638631910083	0.295174911071272	2.73613576770105	0.00621653718590087	0.0466290285130827
KDR	70.1782271839065	0.809661802172172	0.290908221384266	2.78322076399028	0.005382216996038	0.0420419965240489
L3MBTL1	63.2652458338295	0.80996344218727	0.194723185618419	4.15956343162176	3.18856462811472e-05	0.000913248436097573
LOC783163	47.7337637877769	0.81015877185504	0.197950821991663	4.0927274951612	4.26328636680832e-05	0.00114259341516568
NEURL1	30.2761806348747	0.810370534368963	0.27367244084869	2.96109660094348	0.00306545774269765	0.0283074282642509
FAM109B	11.2525556682866	0.811008673359428	0.289348362840194	2.80287977232256	0.00506485463560035	0.0404667711890628
FBXO32	87.543941223666	0.811407536714007	0.218940668032729	3.70606129964266	0.000210507370467479	0.00384644039088469
LOC101902479	7.62068231930504	0.811708890855988	0.294970061108672	2.75183483979732	0.0059262400770765	0.0449854035150843
B4GALT6	43.6523957686454	0.812502532683155	0.258842905063049	3.13897934534943	0.00169537397364832	0.0183720231536329
LOC539947	50.3601700861519	0.812741066925843	0.212158657061093	3.83081736180018	0.000127718283778602	0.00263530478194181
PURG	31.8075580097056	0.81274924572545	0.230684718387283	3.52320366692419	0.000426363585595741	0.00655475446426859
CCNI2	31.6462055330621	0.812874778465639	0.226983359446435	3.58120868617008	0.000342008334760636	0.00558959883563235
MYCN	22.2766566776753	0.813730167381068	0.268636236292366	3.02911542616856	0.00245270953329706	0.0239618759572807
RGS9	66.0479819591271	0.814853504931332	0.216166090105356	3.76957137233776	0.000163528141911803	0.00318125369828302
TRAIP	9.09629874960869	0.815595481783799	0.298398826710945	2.73323957327036	0.00627146970315833	0.0468685155700775
TMEM178A	8.34076817294053	0.816608928567291	0.298037585505442	2.73995283911056	0.00614480008582049	0.0462928127090085
NCMAP	9.88235072671238	0.816949796786525	0.293311973525758	2.78525894107348	0.00534849922130267	0.0418721343626325
CTSC	242.642725998685	0.817724771300113	0.187419194313306	4.3630791088192	1.282445427133e-05	0.000467224258478925
PROSER2	44.7994718093246	0.820080476738184	0.234205069507582	3.50154878569627	0.000462562275653011	0.00694339724934081
LIFR	1885.07344997412	0.820087325567114	0.161287078073903	5.08464370091289	3.68316822761103e-07	2.68372518251449e-05
LOC104973322	27.0806280434662	0.82012050363478	0.222438119662972	3.68696024259416	0.000226948797255474	0.00407436227285325
LOC101906077	18.3620002847556	0.828553301875615	0.257946709909963	3.21211037025757	0.00131763743998004	0.0152589683392006
SCN1A	75.0204048447356	0.831085296511304	0.258302620862521	3.21748689090399	0.00129318936457724	0.0150639679608154
LOC104975688	58.6015804932774	0.831307245607954	0.204388838658832	4.06728298405561	4.75644693096225e-05	0.00124231813771745
GNA14	132.46896456817	0.832459972115295	0.174245134211667	4.77752205754022	1.7746858809789e-06	9.25311925443341e-05
TMTC1	182.758322113953	0.832536133659277	0.158022841803242	5.26845438392942	1.37577219666065e-07	1.37478950223446e-05
LOC101907685	7.72309353837374	0.836681422624612	0.291710195853422	2.86819396276785	0.00412822364969759	0.0348544652138016
DAB1	45.5999496740883	0.836924792965319	0.286723074301778	2.9189307313455	0.00351234261421683	0.0311787266325466
C14H8orf22	16.1578361421666	0.839769815599246	0.297956826934306	2.81842783815254	0.00482594574613003	0.0391775032769494
CCDC28A	131.437732055103	0.84151145682488	0.173615376677077	4.84698690249127	1.25350699748451e-06	6.8770834881601e-05
LOC104970974	19.5599387178113	0.843933990261015	0.294553877912021	2.86512605518331	0.00416843272460246	0.0351042939214318
TNIK	61.3825577915664	0.84415698365604	0.260488354771879	3.24067071787261	0.00119248843895766	0.0142521949452934
LOC787691	72.5598478737786	0.844641909898182	0.282710925601437	2.98765216838118	0.00281129306188251	0.0265922852844735
CPT1C	7.60248922985298	0.846839125806288	0.296349937966776	2.8575647142576	0.00426905572748255	0.0356987983427859
SNX30	39.0025153023799	0.848701094950293	0.26234228507742	3.23509073156023	0.00121604081619892	0.0144806856375458
NTNG1	39.3460610919726	0.848940002948769	0.25587103379733	3.31784333048498	0.000907153515087037	0.0115688948733525
FAM101B	29.9316955564911	0.850795529770382	0.268929523974968	3.16363751065716	0.0015581072590708	0.0172999369479369
TMCC3	8.51775120106973	0.850882314403556	0.293117039769461	2.90287563995864	0.00369753431910281	0.0322515445861873
KLHL24	358.080009525404	0.853266556868095	0.150166745130892	5.68212726542317	1.33029608179252e-08	2.16405141677644e-06
SGCD	17.8911811783991	0.855094374902135	0.273019395357311	3.13199131432783	0.00173625011696346	0.0187036752773636
LPAR1	75.6573897488319	0.856995565617928	0.194148482555068	4.41412445948349	1.01419602631411e-05	0.000388728833099572
SLC26A2	20.0306802742968	0.857271775034386	0.252757971822195	3.3916705726593	0.000694679080368071	0.00948319904315317
CCND1	44.8653623599402	0.857319506148617	0.262492637556494	3.26607067584554	0.00109051028407829	0.013312599366715
JAK3	213.292180634243	0.858600476679684	0.296829883257987	2.89256751124832	0.00382107052629729	0.03303879892639
LOC101905981	12.0250957985792	0.860925614539594	0.290635710391868	2.96221552877586	0.00305433900303429	0.0282607160399799
HTR4	58.8626981863525	0.862816108988675	0.293856627660138	2.9361805308219	0.00332280882485596	0.0299520113324654
ITGA1	66.0429284173101	0.863032272308606	0.268711188717828	3.21174669512877	0.00131930644426985	0.0152589683392006
WNT9B	7.639630637966	0.863630749232689	0.298265542847167	2.89550962202569	0.00378543424526331	0.0328321296287871
LOC101906976	31.5074120878431	0.86476695094392	0.228598482798845	3.78290765693696	0.000155006932853414	0.00306725175476558
ESRRG	19.594616999679	0.866724236241783	0.285689402714539	3.03379904191902	0.00241495236528496	0.023700278525757
AMOTL2	45.8004143857657	0.867295976236039	0.248351002352597	3.49221854560785	0.000479026136299612	0.00712175945465629
NIM1K	7.26526921331409	0.867358240481982	0.292994295221424	2.96032467057591	0.00307314988597481	0.028341046080941
MMRN1	28.178235443447	0.868803188515016	0.280364510694764	3.09883439370431	0.00194283585012873	0.0202793294768001
LOC101904907	22.4852912866606	0.86882719414225	0.247069552935813	3.51652878235452	0.000437229251071674	0.00669238208150189
LOC101909176	388.015006060487	0.868958528860821	0.295948463494283	2.93618192370716	0.00332279390398229	0.0299520113324654
RORC	92.3560414815175	0.868994317968464	0.205975514967421	4.21892047754274	2.45474827925903e-05	0.000748190161804658
LOC104972679	28.5904029389063	0.871311534621714	0.246535511319475	3.53422324418253	0.000408975487003855	0.00637145552693087
CYFIP2	51.2988027261433	0.87137533939435	0.189838709155917	4.59008251409188	4.43070820895829e-06	0.000195835721826251
APOE	83.6973525365511	0.87204650854158	0.22173820053556	3.93277525674576	8.39707394071395e-05	0.0019070627342628
LOC100848808	359.838806578555	0.872204290745612	0.168090938879473	5.18888344939887	2.11558751541863e-07	1.82697958893251e-05
MSH4	28.7443725912128	0.873188527226705	0.271614820110567	3.21480443103676	0.00130533420600593	0.0151674630747699
C24H18orf54	12.6868043779217	0.877571316893316	0.281529818039189	3.11715228960635	0.00182607215576262	0.0193389473573952
LOC101905099	136.392129207109	0.878107720665622	0.29792336478722	2.94742817936678	0.00320429176329531	0.0291469712408982
ELOVL7	134.48786689405	0.881775026009123	0.224766670989535	3.92306840746054	8.74283140050031e-05	0.00197596464124393
PSD3	36.4712512005338	0.88186083812998	0.255631618835984	3.44973302655409	0.00056114119608626	0.00799426205014947
LOC100848846	192.675266335585	0.882916062046146	0.175907556681064	5.01920485227902	5.18857969939354e-07	3.48981874973633e-05
RASGRP1	14.0114167693065	0.884520676941658	0.288341769200701	3.06761201956136	0.00215776569685509	0.0218867165939731
LOC101902310	43.6341451498977	0.885140712664788	0.26128838869251	3.38760063963823	0.000705068447971927	0.00958940912665773
MYH7B	45.6091157509754	0.886459409292566	0.252517395272683	3.51048848866556	0.000447284173832741	0.00678479291049739
ALPK3	352.261371971988	0.886573775651102	0.147852829370962	5.9963260725075	2.0183155939224e-09	5.64724703179486e-07
TBKBP1	76.6219162130644	0.886679076234113	0.175442367510739	5.05396210057323	4.32737515081578e-07	3.05757466464206e-05
LOC101907438	15.2321981489579	0.886702031743552	0.298656128265952	2.96897316955086	0.00298796684465138	0.0278407303472825
TXNIP	2978.8301044075	0.888467627546156	0.162471935807634	5.46843750663558	4.5402008444634e-08	5.93620652467692e-06
SCEL	55.0677872720218	0.888613438374166	0.237058665710922	3.74849590800352	0.000177898239599502	0.00340464619972234
SESN3	1038.33174725846	0.888634897415665	0.187489647883552	4.7396478016087	2.14090021686966e-06	0.000106587879124579
GPC6	53.5956399426389	0.889084941864385	0.244202872076239	3.64076365812282	0.000271830580099565	0.00467930090904796
PIM1	31.4002058333291	0.891841480298679	0.252516160554941	3.53181942232421	0.000412711080592533	0.00641002410919806
NPAS3	49.5066230618376	0.89295220285198	0.205969414562127	4.33536311568549	1.45519706316207e-05	0.000512801181703713
TMEM194A	40.8261390378859	0.893030925340706	0.250182706796011	3.56951500276495	0.000357642736368593	0.00577762342008848
PGR	286.665826321142	0.895811168881737	0.239765240440309	3.73620115758504	0.000186821237176047	0.00349883414738006
PGM2L1	79.2909403589272	0.897397371484166	0.226542300414356	3.96127950428148	7.45492050889957e-05	0.00172901049289557
CFP	12.6287748846699	0.906821329944197	0.276484766266729	3.27982384776083	0.00103871919746112	0.0128193370807205
LOC101904210	231.240301121116	0.907349822797678	0.242231728979328	3.74579262023561	0.000179825099249187	0.00342745659195658
FOXO4	270.657464840001	0.90769193417892	0.161388734178087	5.62425833997378	1.86306661829932e-08	2.8026131172051e-06
MOBP	10.6279366525388	0.90952457489981	0.296983038129173	3.06254721020199	0.00219461854383814	0.022136058708216
LOC104974927	14.3909115890645	0.912488669888451	0.264274757290808	3.45280298142265	0.000554794047604104	0.00791319112838245
LOC101904239	17.0103389989496	0.914770954671583	0.264666010232753	3.45632200321875	0.000547600736265289	0.00785222415892585
YPEL1	114.450239943303	0.914946308201773	0.178710009756036	5.11972613873616	3.05979664332089e-07	2.37814194666996e-05
SCN9A	308.332922360202	0.916599165214366	0.194205976045164	4.71972687905961	2.36161513886829e-06	0.00011617339857643
KLHL29	40.3293521534043	0.919984389792045	0.266779958755281	3.4484763926212	0.000563758748423747	0.00801522854720348
RADIL	34.378068439816	0.920253905266849	0.259971199360653	3.53983021015416	0.00040038453361523	0.00626066472498541
SLC16A2	25.2248093204718	0.922799402966227	0.263374286042328	3.50375663787436	0.00045874438386149	0.00690832500562137
OTUD1	110.438551528418	0.922822719751914	0.171307674610568	5.38693156538233	7.16707072074797e-08	8.79537889326878e-06
MCF2L2	49.1277977260032	0.924194414641638	0.200727751737123	4.60421843339322	4.14017740183941e-06	0.00018564449311453
PLXNA2	80.7473967457742	0.925323820314431	0.240256583028131	3.85139840353963	0.000117445252670414	0.00245966928871122
CCSAP	73.7183162530339	0.927049671070174	0.254175702340244	3.64727888045415	0.000265032219641024	0.0046097130704408
LOC104972739	11.9230497352142	0.927136804624528	0.297953154788874	3.1116864840095	0.00186021941130615	0.0195819936525004
LOC104969132	10.5170799100262	0.927186107968689	0.29252901349447	3.16955264331829	0.00152673798687759	0.017019174849735
LOC536445	12.394239909133	0.929219295066832	0.296422162589492	3.1347834687843	0.00171981004079933	0.0185506110029164
LMNTD1	58.5011228155278	0.931526515604282	0.184294631039198	5.05455047904326	4.31405648562471e-07	3.05757466464206e-05
LOC101902547	33.8852541118383	0.933856071271227	0.256506547079447	3.64067148345335	0.000271927922734524	0.00467930090904796
NFASC	47.2651831448474	0.934595651516659	0.230230266721928	4.05939525164805	4.91999723622324e-05	0.00127865759021269
LOC104969485	63.5372600131468	0.93720149285723	0.228818270862754	4.09583329741779	4.20652553404804e-05	0.00113171715810254
PIK3IP1	39.697634224264	0.94457003187028	0.207156752173099	4.55968739595319	5.12298236637893e-06	0.000222579264924351
NPNT	29.2405298907056	0.945366096819634	0.266863328123156	3.54251033091873	0.000396337898125454	0.00622308327135252
CCDC68	11.9161472290191	0.94556397300639	0.287960179189409	3.28366226076153	0.00102467639215222	0.0126890654448705
HMGB3	70.8067301302814	0.94856421005794	0.215142294236993	4.40900852815596	1.03844936392546e-05	0.000392646124359923
GRIK5	14.2315514853606	0.952545024265846	0.277077089456891	3.43783394770374	0.000586387168333268	0.00826971419857099
MID1	244.638636171501	0.954944890899107	0.178454991621402	5.35118060987083	8.73822547959687e-08	1.00203093819312e-05
H2B	74.0429270942421	0.955959295760321	0.232946346884579	4.10377457532735	4.06463530827363e-05	0.00110846487256819
NPL	79.7877611667101	0.95827096555533	0.298623143091905	3.20896416678734	0.0013321409322592	0.0153261937847912
ST3GAL6	134.51206083378	0.958627181928831	0.198358149086176	4.83280967454661	1.3461947446526e-06	7.29971491383331e-05
MATN1	89.8871592018226	0.962672221539013	0.289638565407227	3.32370180119319	0.000888311265863507	0.0113906150806471
LOC104976492	17.9847189283049	0.964406892798145	0.278482943365374	3.46307346921721	0.000534042554120082	0.00772622061234742
NCAM1	8.30418841550634	0.964553900027115	0.288691079151854	3.34112818054815	0.000834386920111501	0.010868783065512
SPHKAP	31.3799163447496	0.966967593280353	0.298748112548769	3.23673205842431	0.0012090687704495	0.0144201808172109
CA10	29.3893743038342	0.969475132239829	0.29009647508319	3.34190593650548	0.000832052523206853	0.010848476048149
LOC101908852	36.4760050672984	0.970347480625545	0.260028475204807	3.73169699918929	0.000190194188296781	0.00354712548918397
GPR153	29.049282445749	0.970427182997502	0.288832213688416	3.35983016092648	0.000779904012664521	0.0103892117013498
LOC104968720	57.7813226487262	0.971533073214427	0.200125096886957	4.8546288712765	1.20612413014944e-06	6.69590340507568e-05
LOC104969259	24.1911592696752	0.971883196932649	0.237780795950449	4.08730735822408	4.36408786008557e-05	0.00116278560627381
LOC104975562	32.9111562000439	0.972460735098486	0.239169880614495	4.06598327766004	4.78303655550275e-05	0.00124608345272781
KIF26B	80.1998899612828	0.973033222843222	0.238101117805878	4.08663861728079	4.37668036488811e-05	0.00116278560627381
MFGE8	272.872415399603	0.973995827601871	0.200210406388819	4.86486114867735	1.14537187133948e-06	6.48734918220213e-05
ALK	122.554389987077	0.974283297296826	0.275162668058313	3.54075392629335	0.000398985502538451	0.00625763136828803
SVOPL	53.7771902095973	0.97564038126945	0.278274478400238	3.50603615135054	0.000454833438858472	0.00685681013968752
LOC100847104	18.5361029763271	0.976099484613345	0.280335102002063	3.48190247187155	0.000497864984843412	0.00736271790481959
LOC104973927	155.39409285288	0.976149806788949	0.201318417157719	4.84878542445624	1.24219699728106e-06	6.8418645637646e-05
GFAP	15.4626628947828	0.985292519361508	0.284290341906083	3.46579666672955	0.000528662927868753	0.00765794920519744
IRS1	572.731690217584	0.991482711510556	0.168711589000374	5.87679078470629	4.18296317693413e-09	9.01770092259127e-07
PKHD1	2218.81054988242	0.994694236688378	0.162444067605822	6.12330293958196	9.16551937378311e-10	3.12745404973721e-07
MYRIP	78.5429857426272	0.998341727436917	0.268758461394316	3.7146429632672	0.000203490800979379	0.00373600565052692
LOC104973926	25.5714794492918	1.00058316070445	0.236295843097511	4.23445096446976	2.29110769029497e-05	0.000709128243080234
LOC101902444	45.7109145835919	1.00212267574323	0.215382306805384	4.65276229327754	3.27517729007329e-06	0.000152225017568523
ANK1	20.9098575838223	1.00250854568856	0.290059052795884	3.45622222794071	0.000547803486712768	0.00785222415892585
LOC101906705	93.3237099365501	1.00284447432319	0.173634682165461	5.775600023085	7.66793316663124e-09	1.46951212330371e-06
ABI3BP	7.7047047957004	1.00575214854636	0.287965681186801	3.49261114866648	0.000478322485409451	0.00712175945465629
LOC104971503	135.003992483654	1.00800532297536	0.163153198892955	6.17827495761646	6.48057794476925e-10	2.38587593282426e-07
RCOR2	16.1901898908511	1.01193920812307	0.283531305702981	3.56905635380929	0.000358269361833554	0.00578107078667983
NR1D2	343.246068889444	1.01325264523787	0.191133559835556	5.30128066525644	1.14993144152814e-07	1.20958953887058e-05
CPAMD8	16.014893731579	1.02183798581516	0.298149594327148	3.42726606125763	0.000609691381229017	0.00854667577494383
PTPRB	56.2351541321641	1.02335345681989	0.253975045253318	4.02934648874336	5.59321267924875e-05	0.0014050388773967
FREM2	8.53816335361815	1.02559840301712	0.296779506632663	3.4557588381146	0.000548746044659093	0.00785768389435078
LOC104976533	51.4061338540075	1.02809711025728	0.201291780868838	5.10749671854304	3.26454764800992e-07	2.48218295262331e-05
KCNMB2	115.666561523898	1.02849983871006	0.210142325041366	4.89430122421838	9.86556336579656e-07	5.75080131197891e-05
GPR126	44.2622397277777	1.03226909602968	0.254310229192402	4.05909388429947	4.92635054413611e-05	0.00127865759021269
LOC101904278	122.048936372217	1.03500913284906	0.201478389336256	5.1370726967729	2.79051029913017e-07	2.2181385843654e-05
IGDCC4	44.3854643867172	1.0364072660591	0.258581203335057	4.00805338010655	6.12212844993338e-05	0.00151055691383718
DPP10	73.5750211453804	1.03646621071507	0.239945373222007	4.31959240054231	1.56317648669563e-05	0.000542651093024115
PDK4	655.557858057907	1.04527463021312	0.234502053999475	4.45742206682531	8.29511792290683e-06	0.000327821185710357
PLEKHH2	20.9696570661376	1.04612649162653	0.292879818870209	3.57186266934332	0.000354451274326599	0.00574597141115773
LOC104976512	9.68020939216486	1.04843389570806	0.294862749027698	3.55566750688327	0.000377020641938477	0.0060005901942199
DBP	91.0134706512569	1.04941894696914	0.241660507059571	4.34253391146966	1.40848736371126e-05	0.000502671893324504
LOC104976655	15.8854997704446	1.05624453177426	0.298530928596538	3.53814104535134	0.000402954749422238	0.00629167069689409
LOC101902330	19.8526606210511	1.06506160614743	0.247590011833568	4.30171475117248	1.69481404870314e-05	0.000575496323819343
LOC787514	94.4338756395623	1.06739465974731	0.187106226069308	5.7047522264274	1.16512446641935e-08	2.00505582155926e-06
LOC100335411	8.45215389993708	1.06891837998355	0.295491626105904	3.61742359358924	0.000297550126617246	0.00503962018326304
LOC104969430	62.7086584613	1.07035865655265	0.207461905315856	5.15930216163325	2.4787199219351e-07	2.06412450642096e-05
COL23A1	10.1984729395683	1.07156374008122	0.294033647282287	3.64435754202124	0.000268060560690841	0.00464704739041495
MMD2	9.5879900902797	1.07263596652969	0.295700762635038	3.62743726790305	0.000286248292208215	0.00488367513169868
SLITRK6	102.228071003889	1.07828519313487	0.244356963329831	4.41274592072668	1.02067754308881e-05	0.0003901442302681
LOC101905683	9.61452614961298	1.08426847478819	0.288950220473459	3.75244037887067	0.000175121488521776	0.00336069907327798
LOC101903154	24.4079589212472	1.09192292878643	0.282980955252343	3.85864457844071	0.000114017610423365	0.0024002635324951
FBN1	508.183345160881	1.09679295192982	0.210957285761602	5.19912335793551	2.00230613676028e-07	1.74118486153374e-05
AOX3L1	28.1132992799171	1.10080307258635	0.295697598184274	3.72273254617492	0.000197078252498887	0.00364217272451708
LOC104973058	107.148642564604	1.10311465101546	0.197606168648643	5.58238975310975	2.37235992430536e-08	3.43943807357547e-06
ROBO2	77.3398134390921	1.11356693607369	0.272905450471529	4.0804129567572	4.4955761727171e-05	0.00118890568348416
STEAP4	357.339161718644	1.1190175434055	0.213897001646747	5.23157190044941	1.68074635551878e-07	1.61052339134985e-05
GRIN2A	186.505928495781	1.1195888988903	0.298634125681871	3.74903201813907	0.000177518423163067	0.00340203115075521
RHOF	54.1460385955772	1.12002763542609	0.214148459349512	5.23014566076372	1.69376530738523e-07	1.61195759525982e-05
LOC101903070	2281.55032531267	1.12295022961956	0.219661762230421	5.11217891642702	3.18463983698418e-07	2.44797314941806e-05
LOC101903526	26.6467546840065	1.12552900276758	0.255357325414205	4.40766287374724	1.04492019221886e-05	0.000394027856850183
RAB29	50.9580687448481	1.12779206342573	0.190225854654774	5.92870020467234	3.05341971963917e-09	7.24022743690712e-07
MAL	7.29834739553201	1.12810703244051	0.298747708604674	3.77611944777562	0.000159290624819955	0.00312607175763341
EPHB1	39.9376289560549	1.12904528376857	0.283658203002328	3.98030189791234	6.88278020578268e-05	0.00165731661065232
PAQR5	42.9208707903563	1.13152041025389	0.274386154167139	4.12382473776222	3.72632475756331e-05	0.00103230264075863
KIF12	47.4624605247626	1.13361793911936	0.213416875737978	5.31175398008899	1.08575116442881e-07	1.16843529156609e-05
SHANK1	29.1043749047818	1.13568676333428	0.28462866187406	3.99006465426445	6.60552868463324e-05	0.00160995376825817
LOC100297225	31.2976472022743	1.14626141908373	0.269918098734198	4.24670084910651	2.16941306920295e-05	0.000675948526462122
LOC104975268	27.567189303731	1.14844543720992	0.291290675909225	3.9426096754563	8.05997720701102e-05	0.00183662959883868
PRRG3	10.7205755889469	1.1509447226113	0.298277864236215	3.8586327066491	0.000114023148143969	0.0024002635324951
IRS2	78.9574875569727	1.15494563716546	0.220926041801154	5.22774783701135	1.7158730991227e-07	1.6219638281572e-05
RYR3	135.036084107124	1.15961757033729	0.294003261311886	3.94423369714644	8.00555599464868e-05	0.00183002824126038
OMG	53.6135100450276	1.16044227861141	0.26996776760067	4.29844751069657	1.71998621225681e-05	0.000581222393948619
PPP1R3G	38.4917139560617	1.16791047955481	0.238150874197767	4.90407807021085	9.38671535347585e-07	5.5644130421664e-05
SEMA6A	468.329591119257	1.17395168289498	0.208503514093876	5.63036881175264	1.7982467578955e-08	2.73450784162587e-06
CACNA1A	188.371618611554	1.17662395833938	0.245293805675475	4.7967944200599	1.61224917313584e-06	8.60891829472153e-05
DCHS1	16.0234054884781	1.1767099891268	0.288781394771896	4.07474307704713	4.60651752503511e-05	0.00121594679575927
FBLN5	24.7645125112358	1.18781988634637	0.298538756148444	3.97877951148073	6.92699425346223e-05	0.00166224098809497
NTN4	157.949330077327	1.19067844469265	0.199603967956558	5.9652042836733	2.44328166591727e-09	6.32990935299679e-07
LOC101905464	20.6892262451124	1.19935170732546	0.297241491615484	4.03494041429775	5.46161559189254e-05	0.00138169985769578
LOC104975269	27.7852207490665	1.20280772505147	0.284813558020238	4.22314068688403	2.40921325754622e-05	0.000737525021292595
LOC104969069	8.22809832338575	1.21009625330513	0.295988655472732	4.08831970729571	4.34509052923577e-05	0.00116007283404596
NEB	97.0398646515043	1.21350486064738	0.253641039561246	4.7843395640805	1.71550458060684e-06	9.10401513661153e-05
CLDN10	389.769781992119	1.21801543751289	0.230862947591173	5.27592431016618	1.32088602322945e-07	1.32943852266043e-05
LOC104973860	13.0662706903429	1.22062709999819	0.284165807961503	4.29547491569977	1.74319748409843e-05	0.000586233961599449
TMEM71	74.2238969654328	1.22144030572767	0.234081877910695	5.21800455733554	1.8086101554468e-07	1.68683040498004e-05
LOC104975726	36.3566274517685	1.22841139489844	0.236922373433659	5.18486868544903	2.16167118182204e-07	1.84916242965759e-05
MYC	37.1871505555068	1.23037342957804	0.209682325943008	5.86779750770436	4.4162212263854e-09	9.36105075108056e-07
TIAM2	17.3307199394611	1.24944911093584	0.295670026654479	4.22582270199459	2.38069385099967e-05	0.000732373898819783
LOC100847782	7.53444136899987	1.25436142719064	0.298657311253799	4.20000241053762	2.6691213864287e-05	0.000797884790515759
DAAM2	30.742578655095	1.26827265454394	0.269344595536578	4.70873622697843	2.49257378012804e-06	0.000121080233277747
LOC104976139	38.9212009181676	1.28947850943145	0.265330270634054	4.85989972553834	1.17445223895216e-06	6.59804752526909e-05
MOXD1	22.2350302660557	1.30586475588045	0.254140239199546	5.13836281886519	2.77142399456989e-07	2.2181385843654e-05
NR1D1	25.7283857677	1.32048786084704	0.27926242629312	4.72848380777522	2.2620266177391e-06	0.000111822446580106
LOC104976726	54.0078860047033	1.33045650187002	0.231525552827854	5.74647802637685	9.11214662108633e-09	1.65276015016547e-06
SPATA21	16.2336672363981	1.33176144016488	0.274119004817362	4.85833312087279	1.1837812214743e-06	6.59804752526909e-05
LOC104971590	8.84735937449955	1.33951653968094	0.295753300065162	4.52916853129218	5.9216253011466e-06	0.000250282592033356
TACR1	209.917960653629	1.34776002808839	0.189640750201744	7.10691149794869	1.18668474692704e-12	1.50924723722811e-09
LOC104975224	269.878772396656	1.34828121761383	0.207278486460036	6.50468478731286	7.78564590916119e-11	4.95096301223477e-08
PHLDB2	43.7692299504958	1.34920219104625	0.267547823020784	5.04284496062388	4.58660868786249e-07	3.19237092254708e-05
TINAGL1	29.4918790541173	1.35374396285706	0.2603861886299	5.19898528405133	2.00379387210102e-07	1.74118486153374e-05
LOC104972458	17.3388975128609	1.36035883908968	0.266868438151409	5.0974886671232	3.44189014050639e-07	2.56839467308098e-05
PLA2G4B	30.8260981035324	1.36670443645241	0.242582084173508	5.63398752677409	1.76089762539975e-08	2.70713821751017e-06
GHR	48.8552196395589	1.37488145657215	0.273809846422733	5.02130027292545	5.13228529454589e-07	3.46863146235251e-05
LOC104975223	219.125173247158	1.39425326306496	0.207692659518028	6.7130598948488	1.90584836243422e-11	1.61839164923712e-08
PER3	94.0275738646003	1.39515383974079	0.222136342580021	6.28061947692421	3.37226608143378e-10	1.34794292797882e-07
LOC101905641	28.4303827668622	1.42715930465174	0.241410833658711	5.9117450655481	3.38502165098973e-09	7.89274214955771e-07
ERBB4	121.355661050895	1.43110714286365	0.158643257190654	9.02091376719389	1.86526871187328e-19	2.60951092791071e-15
NKD1	38.0557696114714	1.43392903412673	0.292344916916293	4.904922066893	9.34644410383806e-07	5.56424353184156e-05
KLF11	124.816180598718	1.43885125155798	0.241535528316412	5.9570998171047	2.56753437289875e-09	6.53087379579155e-07
SMPX	11.4343210078997	1.48036093477892	0.288141106975404	5.13762493077839	2.78232495868113e-07	2.2181385843654e-05
LOC104973121	9.88982044662428	1.55564196268696	0.298489458037711	5.21171492257667	1.87102913716875e-07	1.71082991039155e-05
LOC104972030	16.12156338289	1.56196185951975	0.298111643357031	5.239519805166	1.60994968593129e-07	1.57504867875376e-05
LTBP1	221.821337379053	1.5912709749529	0.249421882844436	6.37983707285768	1.77276483650686e-10	8.85749287954677e-08
SEMA5A	255.093435174127	1.61479192811689	0.284788086402757	5.67015266865202	1.4267032839152e-08	2.24264931932288e-06
SLC6A15	36.0884024203615	1.6461530117532	0.235225957609676	6.99817753313074	2.59313380528147e-12	2.79061091814522e-09
VNN1	48.2015965317741	1.66005207558988	0.209443230255879	7.92602402838121	2.26273828391625e-15	7.91392714799707e-12
CDH13	34.3788607670776	1.66696786630115	0.290071044715891	5.74675720540756	9.09712086860918e-09	1.65276015016547e-06
COL22A1	98.440672439867	1.71193438188591	0.263888166640871	6.48734804473332	8.73603741598363e-11	5.31378971520047e-08
OBSCN	77.5031374789136	1.79090450380787	0.270835788112636	6.61251054112195	3.7785620072478e-11	2.93678236007759e-08

## Sheet: top20 ipsi vs contra in H
		baseMean	log2FoldChange	lfcSE	stat	pvalue	padj
up in ipsi	ACY1	266.67780732295	-1.82437769727203	0.24446345432651	-7.46278294356161	8.47138399696348e-14	1.97524436862532e-10
	ABCC8	55.2926469067461	-1.78048131116259	0.259171798849905	-6.86988830985321	6.42521899951654e-12	6.42062955737403e-09
	LOC104968478	372.570458544524	-1.77601149846428	0.247956428524551	-7.16259509395391	7.91639160433204e-13	1.10750318544605e-09
	AGR3	20.5006750988696	-1.73665202624655	0.29624212305225	-5.86227241539263	4.56575157458642e-09	9.53356186991999e-07
	TUBB3	70.2603618376927	-1.72822140673301	0.272131801114217	-6.35067786880098	2.14368185617302e-10	1.03414169544347e-07
	SUSD2	208.095125396231	-1.70062291443217	0.288727704190413	-5.89005796724868	3.86060176383214e-09	8.57298709143042e-07
	FOLR3	714.546597519911	-1.59365631622154	0.279427979486727	-5.70328110717073	1.17522928783316e-08	2.00505582155926e-06
	GADD45G	26.8341654803509	-1.59315289223752	0.29791386364047	-5.34769638703413	8.90807319655202e-08	1.01320279690864e-05
	PDZK1IP1	186.02153379861	-1.5733537486637	0.251252391185134	-6.26204487544314	3.79961551497637e-10	1.47657280706998e-07
	GJB4	118.447883107445	-1.56347371658118	0.260054817746244	-6.01209287384472	1.83143341553454e-09	5.28733031890479e-07
	ACP5	641.711623301952	-1.42006182336835	0.281661639907727	-5.04172958672528	4.61342914099459e-07	3.19514226151061e-05
	TGM2	47.2607857068487	-1.41725663732457	0.263301152736444	-5.38264501539498	7.33992009903267e-08	8.79840863681281e-06
	MYO1A	171.084333793176	-1.41325644894066	0.237878386463611	-5.94108809106477	2.8313640492195e-09	6.94926018396154e-07
	SLC25A29	160.521188766486	-1.3753759479575	0.210545329359363	-6.5324457785049	6.4704225498208e-11	4.46258923823161e-08
	SLC22A18	62.6565379580708	-1.34691156215749	0.221717334611937	-6.07490417704569	1.24061780823543e-09	4.0363356133055e-07
	PPP1R1B	48.4896775482748	-1.31859219333412	0.265520377978653	-4.96606777744241	6.83240845738729e-07	4.44583229389992e-05
	RARRES2	437.75761366686	-1.29698176444018	0.225228244075762	-5.75852184863589	8.48536855328036e-09	1.60419332514043e-06
	AGT	1969.53568272033	-1.29517447174448	0.271740155532298	-4.76622407611206	1.87710493628017e-06	9.65466840388217e-05
	DMPK	75.5650486721821	-1.29063170898265	0.281904477520528	-4.57825899160706	4.68861958336021e-06	0.000205623159784355
	S100A2	86.2844539410483	-1.28007943180506	0.21880805177254	-5.85023915452507	4.90866705474204e-09	9.95250030374509e-07
up in contra	TINAGL1	29.4918790541173	1.35374396285706	0.2603861886299	5.19898528405133	2.00379387210102e-07	1.74118486153374e-05
	LOC104972458	17.3388975128609	1.36035883908968	0.266868438151409	5.0974886671232	3.44189014050639e-07	2.56839467308098e-05
	PLA2G4B	30.8260981035324	1.36670443645241	0.242582084173508	5.63398752677409	1.76089762539975e-08	2.70713821751017e-06
	GHR	48.8552196395589	1.37488145657215	0.273809846422733	5.02130027292545	5.13228529454589e-07	3.46863146235251e-05
	LOC104975223	219.125173247158	1.39425326306496	0.207692659518028	6.7130598948488	1.90584836243422e-11	1.61839164923712e-08
	PER3	94.0275738646003	1.39515383974079	0.222136342580021	6.28061947692421	3.37226608143378e-10	1.34794292797882e-07
	LOC101905641	28.4303827668622	1.42715930465174	0.241410833658711	5.9117450655481	3.38502165098973e-09	7.89274214955771e-07
	ERBB4	121.355661050895	1.43110714286365	0.158643257190654	9.02091376719389	1.86526871187328e-19	2.60951092791071e-15
	NKD1	38.0557696114714	1.43392903412673	0.292344916916293	4.904922066893	9.34644410383806e-07	5.56424353184156e-05
	KLF11	124.816180598718	1.43885125155798	0.241535528316412	5.9570998171047	2.56753437289875e-09	6.53087379579155e-07
	SMPX	11.4343210078997	1.48036093477892	0.288141106975404	5.13762493077839	2.78232495868113e-07	2.2181385843654e-05
	LOC104973121	9.88982044662428	1.55564196268696	0.298489458037711	5.21171492257667	1.87102913716875e-07	1.71082991039155e-05
	LOC104972030	16.12156338289	1.56196185951975	0.298111643357031	5.239519805166	1.60994968593129e-07	1.57504867875376e-05
	LTBP1	221.821337379053	1.5912709749529	0.249421882844436	6.37983707285768	1.77276483650686e-10	8.85749287954677e-08
	SEMA5A	255.093435174127	1.61479192811689	0.284788086402757	5.67015266865202	1.4267032839152e-08	2.24264931932288e-06
	SLC6A15	36.0884024203615	1.6461530117532	0.235225957609676	6.99817753313074	2.59313380528147e-12	2.79061091814522e-09
	VNN1	48.2015965317741	1.66005207558988	0.209443230255879	7.92602402838121	2.26273828391625e-15	7.91392714799707e-12
	CDH13	34.3788607670776	1.66696786630115	0.290071044715891	5.74675720540756	9.09712086860918e-09	1.65276015016547e-06
	COL22A1	98.440672439867	1.71193438188591	0.263888166640871	6.48734804473332	8.73603741598363e-11	5.31378971520047e-08
	OBSCN	77.5031374789136	1.79090450380787	0.270835788112636	6.61251054112195	3.7785620072478e-11	2.93678236007759e-08

## Sheet: ipsi vs contra in L
	baseMean	log2FoldChange	lfcSE	stat	pvalue	padj
FABP3	120.723500654125	-2.5964443125673	0.253623578316599	-10.2373932652513	1.34819867471288e-24	1.7166613725119e-20		up in ipsi
CAMK2B	806.219574765711	-2.29887150406373	0.241825122315815	-9.5063386386361	1.97491367770996e-21	8.3821919527603e-18
SUSD2	148.572374344964	-1.91810198456032	0.252422857365307	-7.59876504283616	2.98970020983847e-14	4.22976141909703e-11
PDE2A	256.768608716041	-1.81607408427068	0.190939508130487	-9.511253600955	1.88378542696176e-21	8.3821919527603e-18
PDZK1IP1	177.30504810038	-1.81430941148775	0.204395408669375	-8.87646852392137	6.90166537828617e-19	2.19697263154294e-15
SLC7A5	125.564417165155	-1.78626312494934	0.202834285944487	-8.80651472028851	1.29097154630326e-18	3.28758813981589e-15
LOC101906669	27.6636472509679	-1.65672008727265	0.259289366314296	-6.38946406025947	1.66468155683499e-10	1.32477439144874e-07
LOC100848428	208.422457197514	-1.55108699279443	0.193217166515492	-8.02768729490744	9.93272618278701e-16	1.58091753106784e-12
ACP5	446.146289210324	-1.51828132470307	0.226551166289028	-6.70171489104624	2.05987648494573e-11	1.87345766305815e-08
ACY1	156.894278594075	-1.49077580651986	0.198748992346205	-7.50079680365396	6.34310552497468e-14	8.07667626495026e-11
AGT	1050.80093245706	-1.4662388411123	0.181018893806547	-8.09992156221689	5.49946343075283e-16	1.00035239805394e-12
TSPAN7	73.3405778684446	-1.28829160570834	0.216618042408822	-5.94729594719978	2.72608274642679e-09	1.73556058051262e-06
LOC104968478	505.101003619576	-1.27516839931171	0.262403820897143	-4.85956490630351	1.17644009308047e-06	0.000293717876572425
DBI	215.288872326201	-1.26163044248294	0.174888658741928	-7.21390655951365	5.43690711634926e-13	5.84392234505274e-10
BPIFB1	664.671560268557	-1.25143718586848	0.245666344342676	-5.09405221629738	3.50490166184224e-07	0.000108848567951798
SMOC1	121.604860377077	-1.231796028445	0.256478035433858	-4.80273496465807	1.56512991141604e-06	0.000376015078529441
SLC13A5	255.980551106163	-1.21601136874377	0.254226177438472	-4.78318708559454	1.72537398464857e-06	0.000399439762664186
PLOD1	881.112565462288	-1.18250517632491	0.237118835085242	-4.98697278054614	6.13327022879169e-07	0.000169771586572184
MGAT3	250.051020508445	-1.17903124913715	0.225438813913784	-5.22993901834514	1.69565964168254e-07	6.15713148325778e-05
MIF	1285.33080837907	-1.16843634859918	0.162009424213625	-7.21215049229779	5.50750554783891e-13	5.84392234505274e-10
PTCH2	1023.87940562627	-1.16267643459627	0.23911920440226	-4.86232980534823	1.16012116056823e-06	0.000293717876572425
FLVCR2	20.5957196853918	-1.16144942539642	0.264676868805992	-4.38817880321743	1.14303787488064e-05	0.00179682731615496
GM2A	1480.54887739838	-1.14443398589272	0.266431418777541	-4.29541677608328	1.7436544249277e-05	0.00249460132501172
WFDC15B	463.184150175065	-1.14415555041447	0.199597953397657	-5.73230101280137	9.90772376248398e-09	5.4850020290308e-06
TM7SF2	88.4911146645093	-1.13870398262669	0.207787323149555	-5.48014173996125	4.24985235514914e-08	1.93262035850407e-05
TFRC	304.73629733377	-1.13034573736679	0.240445443998162	-4.70104868102815	2.58828795058324e-06	0.000558587635165703
SULT1A1	849.439156260616	-1.12351194208387	0.253150718996087	-4.43811475843068	9.07502336896991e-06	0.00152042463890913
ODC1	144.269791252954	-1.11857082903061	0.241389829374708	-4.63387720985651	3.58879913047059e-06	0.000696641006020845
MYO1A	159.828729844918	-1.1107771530641	0.253938037921065	-4.37420546428487	1.21875550500095e-05	0.00186968841508158
ANG	93.1923464035513	-1.08765927469539	0.258564479483801	-4.2065301346372	2.59321518562775e-05	0.00333529383420183
LOC100847175	193.046178340018	-1.08120726234621	0.192698572243871	-5.61087323977617	2.01308186735423e-08	9.858681314239e-06
SLC43A3	313.405873794584	-1.07294315868899	0.246947642615552	-4.3448204134483	1.39389650104266e-05	0.0020637772264856
ABHD1	388.204492633899	-1.05486901953738	0.217459927286047	-4.85086623867854	1.2292342812389e-06	0.00030099692505798
UHRF1	58.1947770386302	-1.0543010704145	0.250019297667028	-4.21687877796778	2.47707046320462e-05	0.00325160187711179
LTBP2	479.569768948221	-1.04310998300487	0.225167116671692	-4.6326035454182	3.61095628660769e-06	0.000696641006020845
GSTT2	128.013778716049	-1.03579789269924	0.186603717939362	-5.55078914899126	2.84382918254668e-08	1.34112877708766e-05
S100A4	40.9306359433442	-1.03481481795155	0.259012665355971	-3.9952286369061	6.46318489192161e-05	0.00637951420378588
TFF3	558.85738038614	-1.03233220831731	0.232008952181511	-4.44953610026939	8.60559647587939e-06	0.00146100079903163
CGREF1	259.617619035704	-1.03219427400752	0.256201014897283	-4.02884537526655	5.60514683540657e-05	0.00590260782680146
GJB4	57.9933188698105	-1.01910793510204	0.261492689664384	-3.89727122547873	9.72826481748685e-05	0.0083749806414467
ADIRF	105.232357657441	-1.00879959620879	0.231286955843712	-4.36167959636457	1.2906778692573e-05	0.00195645253681586
GSN	676.542909416699	-0.999194360535043	0.210323632419516	-4.75074697522353	2.0266659654602e-06	0.000444923064451807
LDLR	264.370911377245	-0.968392903635108	0.185691394682418	-5.21506613320085	1.83751666036123e-07	6.15713148325778e-05
SLC22A18	61.0281239064233	-0.955207915669681	0.212310032909284	-4.49911811787916	6.82359380953382e-06	0.00119020301338074
CNDP1	54.1660064916539	-0.95446750464181	0.256408544461633	-3.72244812139881	0.000197300455944603	0.0128349410488894
FUT6	253.780728998541	-0.952353205283827	0.211181336103061	-4.50964665181897	6.49356925761783e-06	0.00114836968551733
MATN4	167.060954396669	-0.948744921901589	0.262119292606293	-3.61951580315997	0.000295154786166463	0.0177032006049065
SCP2	2408.34514573342	-0.942941626367122	0.232392756853677	-4.05753449089135	4.95934948816483e-05	0.00549107800285242
ACSL4	1039.23923620443	-0.942471871469939	0.20074178101715	-4.69494624733563	2.66676839445465e-06	0.000565932699443183
LINGO1	50.8046280556372	-0.940921574040511	0.252756952787175	-3.72263379370924	0.000197155375017803	0.0128349410488894
GNG11	688.624575176589	-0.938990116079896	0.253443073274796	-3.70493501340158	0.000211444936595737	0.0135292883300177
PRPF4	912.425991493154	-0.93488271263382	0.253632992652043	-3.68596649378489	0.000227836327704592	0.0142207841208949
GAL3ST2	124.151621348804	-0.932028078102416	0.266325594331274	-3.49958133180056	0.000465989422679245	0.0249304341133396
PBXIP1	1967.92947082691	-0.930593404599013	0.152749560766446	-6.09228203295387	1.11312349501175e-09	7.4596849799919e-07
SLC25A29	102.219299894299	-0.926838527720867	0.242818644219163	-3.81699902287702	0.000135084704910918	0.0102927438735512
CYCS	59.6874876102529	-0.922981132210633	0.20056420029752	-4.60192362765373	4.18606708728585e-06	0.00078552570849718
CD82	127.006909275643	-0.918849956585686	0.181080363653645	-5.07426613270549	3.8899431831202e-07	0.000117930110834927
SAA3	3249.77449505332	-0.915157851154151	0.264238396786749	-3.46337951744659	0.000533435427238961	0.0275012289958767
MT2A	44.7912286237815	-0.914480867316736	0.252713183204819	-3.61865121447015	0.000296142443166974	0.0177032006049065
[truncated: 272 more rows]

## Sheet: top20 ipsi vs contra in L
		baseMean	log2FoldChange	lfcSE	stat	pvalue	padj
[truncated: 40 more rows]

## Sheet: VENN lists
non lactating	heifer	lactating	NL|H	NL|L	H|L	NL|H|lL
[truncated: 1,180 more rows]

[truncated: 4 more sheets: GOterms ipsi vs contra NL, GOterms ipsi vs contra H, GOterms ipsi vs contra L, Shared BP KEGG NL H L]
